# Supplementary material for: Impact of prophylactic vaccination strategies on Ebola virus transmission: A modeling analysis
Source: PLoS One. 2020 Apr 27;15(4):e0230406. doi: 10.1371/journal.pone.0230406 (PMC7185698; doi:10.1371/journal.pone.0230406)
Supplement: S2 File — (XLSX) [file pone.0230406.s002.xlsx]

## Sheet: Fig 2
Data for Fig 2 (Left)			Data for Fig 2 (Right)
Weeks	Ebola incidence in the overall population, 2014 Sierra Leone Epidemic		Months	Ebola incidence in the HCW population, 2014 Sierra Leone Epidemic
Week 1	3		Month 1	3
Week 2	18		Month 2	17
Week 3	26.8		Month 3	38
Week 4	41.3		Month 4	66
Week 5	71.3		Month 5	38
Week 6	36.4		Month 6	53
Week 7	75.2		Month 7	27
Week 8	75.8		Month 8	36
Week 9	42.8		Month 9	10
Week 10	68		Month 10	4
Week 11	91		Month 11	2
Week 12	111.25		Month 12	1
Week 13	126.25		Month 13	1
Week 14	146.114		Month 14	2
Week 15	217.636		Month 15	1
Week 16	141		Month 16	0
Week 17	206.333		Month 17	0
Week 18	234.667
Week 19	348
Week 20	379
Week 21	394
Week 22	374
Week 23	417.375
Week 24	416.625
Week 25	466
Week 26	533
Week 27	385
Week 28	537
Week 29	397
Week 30	327
Week 31	315
Week 32	337
Week 33	248
Week 34	184
Week 35	117
Week 36	65
Week 37	91
Week 38	76
Week 39	77
Week 40	77
Week 41	81
Week 42	58
Week 43	59
Week 44	33
Week 45	25
Week 46	9
Week 47	9
Week 48	12
Week 49	11
Week 50	9
Week 51	2
Week 52	8
Week 53	3
Week 54	12
Week 55	15
Week 56	14
Week 57	8
Week 58	8
Week 59	9
Week 60	14
Week 61	4
Week 62	2
Week 63	1
Week 64	2
Week 65	0
Week 66	0.5
Week 67	0.5
Week 68	1
Week 69	5

## Sheet: Fig 3 A
Data for Fig 3 A
Days	Cumulative Ebola cases in the overall population, 2014 Sierra Leone Epidemic (from WHO)	Cumulative Ebola cases in the overall population, 2014 Sierra Leone Epidemic (Model Estimates,mean)
0	14	14
4	18	19.3462
9	33	29.934
19	92	57.4838
23	147	71.4196
33	199	115.11
39	269	149.058
45	339	190.316
50	368	231.504
53	405	259.511
56	419	290.375
60	473	336.451
65	540	403.064
68	576	448.656
73	656	534.935
77	733	614.696
80	775	681.183
84	804	780.654
95	1146	1126.28
102	1287	1396.42
108	1464	1638.31
114	1640	1890.9
118	1816	2065.67
123	2076	2291.44
130	2455	2621.47
137	2849	2967.94
144	3223	3333.36
152	3700	3772.84
158	4057	4119.59
165	4523	4543.28
172	5056	4988.72
179	5441	5457
186	5978	5948.6
193	6375	6414.7
200	6702	6790.26
207	7017	7097.15
214	7354	7350.65
221	7602	7561.91
228	7786	7738.44
235	7903	7887.18
242	7968	8012.52
249	8059	8118.46
256	8135	8208.25
263	8212	8284.19
270	8289	8348.55
277	8370	8402.98
284	8428	8449.43
291	8487	8488.69
298	8520	8521.85
305	8545	8549.83
312	8554	8573.82
319	8563	8594.23
326	8575	8611.46
333	8586	8626.16
340	8595	8638.51
347	8597	8649.01
354	8605	8657.89
361	8608	8665.35
368	8620	8671.71
375	8635	8677.09
382	8649	8681.62
389	8657	8685.46
396	8665	8688.73
403	8674	8691.49
410	8688	8693.84
417	8692	8695.79
424	8694	8697.45
431	8695	8698.87
438	8697	8700.07
445	8697	8701.08
459	8698	8702.6
466	8699	8703.21
473	8704	8703.71
480	8704	8704.15
487	8704	8704.52
494	8704	8704.84
501	8704	8705.1
508	8704	8705.34
515	8704	8705.53
522	8704	8705.68
529	8704	8705.82
536	8704	8705.95
543	8704	8706.04
550	8704	8706.14
557	8704	8706.21
564	8704	8706.25
571	8704	8706.25
578	8704	8706.25

## Sheet: Fig 3 B
Data for Fig 3 B
Days	Cumulative Ebola deaths in the overall population, 2014 Sierra Leone Epidemic (from WHO)	Cumulative Ebola deaths in the overall population, 2014 Sierra Leone Epidemic (Model Estimates,mean)
0	6	0
4	6	3.7378
9	7	8.1742
19	49	19.0196
33	65	41.3426
39	114	54.5024
45	151	70.4162
50	165	86.2872
53	182	97.131
56	188	109.155
60	195	127.033
65	234	152.799
68	247	170.386
73	276	203.932
77	309	234.846
80	326	260.785
84	353	299.389
95	430	434.266
102	478	486.807
108	514	530.775
114	545	578.949
118	557	612.92
123	574	657.028
130	725	721.928
137	926	790.459
144	986	862.681
158	893	1018.16
165	960	1102.21
172	1041	1190.49
179	1189	1283.46
186	1374	1380.89
193	1559	1591.58
200	1876	1829.11
207	2216	2056.64
214	2392	2265.01
221	2577	2451.19
228	2696	2614.31
235	2779	2755.49
242	2833	2877.32
249	2910	2981.45
256	2975	3070.57
263	3042	3146.6
270	3095	3211.45
277	3180	3266.68
284	3263	3313.33
291	3325	3353.07
298	3381	3386.79
305	3433	3415.46
312	3465	3439.79
319	3491	3460.54
326	3511	3477.93
333	3533	3492.77
340	3537	3505.44
347	3528	3516.14
354	3541	3525.18
361	3542	3532.79
368	3546	3539.23
375	3549	3544.72
382	3553	3549.4
389	3562	3553.34
396	3566	3556.65
403	3574	3559.49
410	3521	3561.9
417	3583	3563.96
424	3585	3565.68
431	3585	3567.12
438	3585	3568.36
445	3586	3569.38
459	3587	3570.96
466	3587	3571.55
473	3587	3572.06
480	3589	3572.51
487	3589	3572.87
494	3589	3573.18
501	3589	3573.45
508	3589	3573.66
515	3589	3573.86
522	3589	3574.02
529	3589	3574.16
536	3589	3574.26
543	3589	3574.36
550	3589	3574.45
557	3589	3574.52
564	3589	3574.55
571	3589	3574.55
578	3589	3574.55

## Sheet: Fig 3 C
Data for Fig 3 C
Cumulative Ebola cases in the overall population, 2014 Sierra Leone Epidemic (from WHO)	Cumulative Ebola cases in the overall population, 2014 Sierra Leone Epidemic (Model Estimates,mean)
14	14
18	19.3462
33	29.934
92	57.4838
147	71.4196
199	115.11
269	149.058
339	190.316
368	231.504
405	259.511
419	290.375
473	336.451
540	403.064
576	448.656
656	534.935
733	614.696
775	681.183
804	780.654
1146	1126.28
1287	1396.42
1464	1638.31
1640	1890.9
1816	2065.67
2076	2291.44
2455	2621.47
2849	2967.94
3223	3333.36
3700	3772.84
4057	4119.59
4523	4543.28
5056	4988.72
5441	5457
5978	5948.6
6375	6414.7
6702	6790.26
7017	7097.15
7354	7350.65
7602	7561.91
7786	7738.44
7903	7887.18
7968	8012.52
8059	8118.46
8135	8208.25
8212	8284.19
8289	8348.55
8370	8402.98
8428	8449.43
8487	8488.69
8520	8521.85
8545	8549.83
8554	8573.82
8563	8594.23
8575	8611.46
8586	8626.16
8595	8638.51
8597	8649.01
8605	8657.89
8608	8665.35
8620	8671.71
8635	8677.09
8649	8681.62
8657	8685.46
8665	8688.73
8674	8691.49
8688	8693.84
8692	8695.79
8694	8697.45
8695	8698.87
8697	8700.07
8697	8701.08
8698	8702.6
8699	8703.21
8704	8703.71
8704	8704.15
8704	8704.52
8704	8704.84
8704	8705.1
8704	8705.34
8704	8705.53
8704	8705.68
8704	8705.82
8704	8705.95
8704	8706.04
8704	8706.14
8704	8706.21
8704	8706.25
8704	8706.25
8704	8706.25

## Sheet: Fig 3 D
Data for Fig 3 D
Cumulative Ebola deaths in the overall population, 2014 Sierra Leone Epidemic (from WHO)	Cumulative Ebola deaths in the overall population, 2014 Sierra Leone Epidemic (Model Estimates,mean)
6	0
6	3.7378
7	8.1742
49	19.0196
65	41.3426
114	54.5024
151	70.4162
165	86.2872
182	97.131
188	109.155
195	127.033
234	152.799
247	170.386
276	203.932
309	234.846
326	260.785
353	299.389
430	434.266
478	486.807
514	530.775
545	578.949
557	612.92
574	657.028
725	721.928
926	790.459
986	862.681
893	1018.16
960	1102.21
1041	1190.49
1189	1283.46
1374	1380.89
1559	1591.58
1876	1829.11
2216	2056.64
2392	2265.01
2577	2451.19
2696	2614.31
2779	2755.49
2833	2877.32
2910	2981.45
2975	3070.57
3042	3146.6
3095	3211.45
3180	3266.68
3263	3313.33
3325	3353.07
3381	3386.79
3433	3415.46
3465	3439.79
3491	3460.54
3511	3477.93
3533	3492.77
3537	3505.44
3528	3516.14
3541	3525.18
3542	3532.79
3546	3539.23
3549	3544.72
3553	3549.4
3562	3553.34
3566	3556.65
3574	3559.49
3521	3561.9
3583	3563.96
3585	3565.68
3585	3567.12
3585	3568.36
3586	3569.38
3587	3570.96
3587	3571.55
3587	3572.06
3589	3572.51
3589	3572.87
3589	3573.18
3589	3573.45
3589	3573.66
3589	3573.86
3589	3574.02
3589	3574.16
3589	3574.26
3589	3574.36
3589	3574.45
3589	3574.52
3589	3574.55
3589	3574.55
3589	3574.55

## Sheet: Fig 3 E
Data for Fig 3 E
Months	Cumulative Ebola cases among HCW, 2014 Sierra Leone Epidemic (from Fang 2016)	Cumulative Ebola cases among HCW, 2014 Sierra Leone Epidemic (Model Estimates,mean)
Month 1	0	0
Month 2	17	8.47638
Month 3	55	35.1291
Month 4	121	103.401
Month 5	159	160.895
Month 6	212	191.335
Month 7	239	225.977
Month 8	275	252.801
Month 9	285	267.959
Month 10	289	275.478
Month 11	291	279.759
Month 12	292	281.778
Month 13	293	282.78
Month 14	295	283.256
Month 15	296	283.507
Month 16	296	283.622
Month 17	296	283.676

## Sheet: Fig 3 F
Data for Fig 3 F
Days	Cumulative Ebola cases among HCW, 2014 Sierra Leone Epidemic (from Fang 2016)	Cumulative Ebola cases among HCW, 2014 Sierra Leone Epidemic (Model Estimates,mean)
0	0	0
30	17	8.47638
61	55	35.1291
92	121	103.401
122	159	160.895
153	212	191.335
183	239	225.977
214	275	252.801
245	285	267.959
273	289	275.478
304	291	279.759
334	292	281.778
365	293	282.78
395	295	283.256
426	296	283.507
457	296	283.622
487	296	283.676

## Sheet: Fig 4
Data for Fig 4
	No Vaccination			H10			H30
	Cumulative Cases	Cumulative Deaths		Cumulative Cases	Cumulative Deaths		Cumulative Cases	Cumulative Deaths
	14	0		14	0		14	0
	14.6118	1.0892		14.604	1.1058		14.5886	1.071
	15.8844	2.0096		15.8714	2.029		15.8754	1.9984
	17.51	2.874		17.4882	2.911		17.4722	2.8942
	19.3462	3.7378		19.2686	3.7632		19.299	3.7262
	21.271	4.5968		21.218	4.6208		21.2048	4.5942
	23.2992	5.4562		23.259	5.484		23.1822	5.4686
	25.4822	6.3422		25.3548	6.3618		25.2602	6.3366
	27.6614	7.2518		27.5498	7.2518		27.3922	7.2182
	29.934	8.1742		29.7564	8.1216		29.5646	8.1158
	32.2862	9.1178		32.1044	9.0366		31.8108	9.0492
	34.7384	10.084		34.561	9.9894		34.1776	10.0106
	37.2536	11.0904		37.0314	10.9834		36.5736	10.9802
	39.8468	12.1138		39.586	11.9918		39.0476	11.9524
	42.5822	13.1738		42.2258	13.0352		41.5932	12.9672
	45.3848	14.2524		44.9776	14.1252		44.1922	14.037
	48.2204	15.3744		47.7862	15.2282		46.875	15.1158
	51.228	16.5746		50.7136	16.3572		49.631	16.2156
	54.3162	17.7656		53.6888	17.5362		52.45	17.3474
	57.4838	19.0196		56.8486	18.7456		55.3348	18.5028
	60.8058	20.2942		60.087	19.9942		58.332	19.678
	64.2114	21.5832		63.4454	21.3036		61.419	20.9154
	67.7536	22.9282		66.8458	22.639		64.5596	22.152
	71.4196	24.3546		70.4138	24.0426		67.813	23.4396
	75.2132	25.8036		74.0752	25.4666		71.208	24.7664
	79.0742	27.3122		77.8118	26.9142		74.6666	26.1238
	83.0698	28.8874		81.6752	28.4558		78.2084	27.5144
	87.2242	30.5124		85.7262	30.0162		81.8548	28.9466
	91.5322	32.1796		89.8766	31.619		85.6204	30.4212
	95.9602	33.8874		94.076	33.2816		89.4746	31.9902
	100.499	35.6906		98.445	35.0054		93.4218	33.5474
	105.198	37.5218		103.037	36.7898		97.4592	35.1366
	110.052	39.4326		107.753	38.63		101.638	36.7868
	115.11	41.3426		112.646	40.5066		105.946	38.4852
	120.272	43.3446		117.677	42.4626		110.41	40.2418
	125.698	45.4414		122.858	44.477		114.961	42.0402
	131.288	47.596		128.186	46.5724		119.65	43.8898
	136.97	49.8124		133.701	48.742		124.474	45.789
	142.945	52.105		139.399	50.9186		129.511	47.7702
	149.058	54.5024		145.225	53.199		134.677	49.8014
	155.37	56.9474		151.271	55.5644		140.009	51.8864
	161.929	59.491		157.484	57.99		145.489	54.0434
	168.675	62.0748		164.013	60.484		151.101	56.2806
	175.677	64.7816		170.618	63.0268		156.859	58.56
	182.918	67.5572		177.498	65.6892		162.81	60.8838
	190.316	70.4162		184.539	68.439		168.878	63.2848
	198.012	73.3938		191.827	71.2632		175.219	65.7668
	206.04	76.4488		199.293	74.1702		181.689	68.2662
	214.29	79.6238		207.117	77.1746		188.35	70.9228
	222.715	82.9006		215.113	80.3056		195.181	73.6296
	231.504	86.2872		223.379	83.5554		202.205	76.4224
	240.558	89.7944		231.932	86.9452		209.411	79.2298
	249.848	93.426		240.745	90.3994		216.85	82.2156
	259.511	97.131		249.794	93.9182		224.59	85.2842
	269.521	101.038		259.155	97.5498		232.507	88.41
	279.729	105.021		268.711	101.328		240.7	91.5956
	290.375	109.155		278.625	105.216		249.084	94.9044
	301.342	113.413		288.924	109.199		257.824	98.315
	312.702	117.784		299.474	113.349		266.717	101.828
	324.404	122.34		310.368	117.574		275.867	105.398
	336.451	127.033		321.518	121.91		285.222	109.125
	348.97	131.886		333.194	126.421		294.914	112.962
	361.88	136.877		345.132	131.137		304.864	116.92
	375.185	142.004		357.568	135.922		315.081	120.973
	388.955	147.346		370.242	140.951		325.605	125.15
	403.064	152.799		383.279	146.095		336.386	129.433
	417.741	158.471		396.792	151.406		347.516	133.86
	432.933	164.304		410.689	156.868		358.974	138.391
	448.656	170.386		425.141	162.44		370.718	143.055
	464.743	176.675		439.939	168.276		382.727	147.865
	481.563	183.202		455.249	174.221		395.039	152.787
	498.832	189.897		470.999	180.416		407.851	157.82
	516.675	196.815		487.179	186.773		420.932	163.002
	534.935	203.932		503.924	193.295		434.447	168.367
	553.932	211.244		521.18	200.063		448.339	173.843
	573.504	218.884		538.882	207.02		462.57	179.531
	593.773	226.742		557.266	214.183		477.144	185.264
	614.696	234.846		576.19	221.532		492.232	191.317
	636.137	243.213		595.644	229.123		507.786	197.496
	658.261	251.84		615.792	237.046		523.657	203.766
	681.183	260.785		636.533	245.091		539.934	210.322
	704.885	269.972		657.799	253.425		556.812	216.982
	729.322	279.495		679.728	262.034		574.114	223.769
	754.536	289.31		702.248	270.979		591.855	230.785
	780.654	299.389		725.595	280.11		610.095	238.023
	807.481	309.837		749.577	289.519		628.955	245.449
	834.999	320.642		774.228	299.183		648.133	253.151
	863.554	331.77		799.666	309.236		667.946	261.054
	893.097	343.172		825.928	319.508		688.267	269.074
	923.304	355.087		852.923	330.125		709.223	277.344
	954.686	367.281		880.785	340.972		730.651	285.965
	986.995	379.926		909.401	352.2		752.787	294.731
	1020.21	392.872		938.995	363.778		775.499	303.738
	1054.53	406.277		969.448	375.799		798.936	312.974
	1089.77	420.074		1000.84	388.094		822.912	322.511
	1126.28	434.266		1033.01	400.804		847.533	332.343
	1163.88	448.946		1066.22	413.855		872.882	342.492
	1202.11	454.644		1099.96	418.939		898.655	346.409
	1240.51	460.678		1133.8	424.201		924.501	350.451
	1279.26	466.909		1167.73	429.753		950.503	354.669
	1317.93	473.322		1202.05	435.5		976.636	359.025
	1356.93	479.94		1236.59	441.399		1002.92	363.551
	1396.42	486.807		1271.33	447.386		1029.38	368.183
	1435.91	493.778		1306.26	453.6		1056.04	372.866
	1475.81	500.932		1341.48	459.865		1082.84	377.633
	1515.99	508.238		1376.87	466.309		1109.89	382.54
	1556.35	515.628		1412.44	472.865		1136.98	387.597
	1597.07	523.166		1448.47	479.547		1164.26	392.682
	1638.31	530.775		1484.62	486.304		1191.84	397.823
	1679.51	538.553		1521.12	493.13		1219.47	403.111
	1721.26	546.47		1557.74	500.072		1247.45	408.397
	1763.29	554.4		1594.55	507.156		1275.47	413.754
	1805.54	562.483		1631.57	514.277		1303.77	419.183
	1848.16	570.7		1669.09	521.441		1332.36	424.689
	1890.9	578.949		1706.78	528.72		1361.02	430.203
	1934.21	587.287		1744.67	536.134		1389.85	435.837
	1977.69	595.762		1782.99	543.601		1418.8	441.448
	2021.61	604.278		1821.45	551.155		1448.01	447.194
	2065.67	612.92		1860.21	558.683		1477.31	452.967
	2110.13	621.649		1899.45	566.323		1506.93	458.832
	2155.09	630.389		1938.86	574.055		1536.77	464.673
	2200.22	639.201		1978.38	581.887		1566.85	470.609
	2245.74	648.116		2018.37	589.676		1597.02	476.553
	2291.44	657.028		2058.57	597.548		1627.41	482.577
	2337.66	666.124		2099.08	605.507		1657.94	488.564
	2384.18	675.244		2139.84	613.55		1688.77	494.63
	2430.96	684.426		2180.96	621.602		1719.85	500.733
	2478.17	693.749		2222.29	629.794		1751.18	506.98
	2525.63	703.112		2263.9	638.089		1782.74	513.201
	2573.33	712.459		2305.83	646.356		1814.38	519.506
	2621.47	721.928		2348.12	654.743		1846.38	525.816
	2670.01	731.457		2390.85	663.094		1878.59	532.138
	2718.81	741.143		2433.79	671.615		1910.88	538.566
	2767.74	750.782		2477.09	680.17		1943.48	545.022
	2817.22	760.565		2520.63	688.78		1976.44	551.566
	2867.09	770.444		2564.34	697.466		2009.5	558.111
	2917.24	780.469		2608.33	706.151		2042.75	564.744
	2967.94	790.459		2652.85	714.953		2076.06	571.345
	3018.95	800.477		2697.77	723.791		2109.89	578.05
	3070.5	810.664		2743.01	732.733		2143.83	584.746
	3122.39	820.928		2788.48	741.776		2178.1	591.549
	3174.41	831.256		2834.43	750.818		2212.39	598.434
	3227.09	841.658		2880.72	759.953		2247.05	605.299
	3280.01	852.117		2927.21	769.185		2281.84	612.222
	3333.36	862.681		2974.02	778.408		2316.89	619.167
	3386.81	873.242		3021.11	787.718		2352.22	626.187
	3440.6	883.896		3068.6	797.22		2387.7	633.249
	3494.95	894.656		3116.41	806.717		2423.59	640.363
	3549.78	905.47		3164.71	816.203		2459.64	647.498
	3605.03	916.32		3213.09	825.725		2495.8	654.715
	3660.4	927.35		3261.95	835.352		2532.13	661.992
	3716.45	938.495		3311.19	845.03		2568.88	669.292
	3772.84	949.695		3360.79	854.823		2605.87	676.654
	3829.43	960.892		3410.8	864.709		2643.07	684.037
	3886.63	972.119		3461.19	874.652		2680.53	691.41
	3944.22	983.441		3511.89	884.693		2718.29	698.833
	4002.33	994.968		3562.91	894.83		2756.22	706.372
	4060.75	1006.53		3614.31	904.96		2794.33	713.971
	4119.59	1018.16		3666.13	915.276		2832.84	721.655
	4178.71	1029.91		3718.11	925.623		2871.58	729.414
	4238.37	1041.72		3770.8	935.988		2910.43	737.188
	4298.53	1053.69		3823.61	946.409		2949.6	744.952
	4359.03	1065.77		3876.71	956.966		2989.26	752.748
	4420.04	1077.87		3930.43	967.555		3029.1	760.655
	4481.46	1090		3984.42	978.276		3069.16	768.635
	4543.28	1102.21		4038.78	989.086		3109.42	776.691
	4605.47	1114.57		4093.5	999.954		3150.01	784.777
	4668.24	1127.04		4148.62	1010.88		3190.81	792.942
	4731.47	1139.53		4204.13	1021.77		3231.79	801.123
	4795.15	1152.1		4259.99	1032.93		3273.14	809.336
	4859.06	1164.81		4316.2	1044.13		3314.87	817.607
	4923.77	1177.56		4372.94	1055.36		3356.76	825.873
	4988.72	1190.49		4429.87	1066.63		3398.89	834.22
	5054.2	1203.42		4487.18	1078.09		3441.31	842.707
	5120.11	1216.56		4544.95	1089.55		3484.2	851.193
	5186.46	1229.71		4603.01	1101.17		3527.2	859.847
	5253.55	1243.04		4661.69	1112.81		3570.56	868.442
	5320.96	1256.39		4720.76	1124.49		3614.1	877.118
	5388.69	1269.81		4780.25	1136.29		3658.01	885.837
	5457	1283.46		4839.95	1148.19		3702.18	894.642
	5525.73	1297.15		4900.22	1160.08		3746.77	903.554
	5594.89	1310.74		4960.77	1172.22		3791.52	912.456
	5664.75	1324.53		5021.9	1184.34		3836.61	921.37
	5734.97	1338.4		5083.37	1196.53		3882.01	930.357
	5805.81	1352.4		5145.28	1208.75		3927.81	939.491
	5877.08	1366.62		5207.74	1221.08		3973.78	948.724
	5948.6	1380.89		5270.38	1233.63		4019.97	957.909
	6020.77	1395.3		5333.72	1246.16		4066.56	967.225
	6091.92	1426.72		5396.2	1273.6		4112.66	987.425
	6160.96	1458.63		5456.51	1301.7		4156.91	1008.15
	6227.48	1491.12		5514.78	1330.3		4199.92	1029.19
	6291.94	1524.23		5571.34	1359.37		4241.61	1050.6
	6354.18	1557.71		5626	1388.73		4281.75	1072.11
	6414.7	1591.58		5679	1418.3		4320.7	1093.82
	6473.24	1625.45		5730.34	1448.09		4358.51	1115.78
	6530.11	1659.4		5780.12	1477.89		4395.11	1137.69
	6585.26	1693.45		5828.74	1507.68		4430.68	1159.6
	6638.74	1727.5		5875.86	1537.57		4465.07	1181.46
	6690.79	1761.58		5921.47	1567.4		4498.42	1203.24
	6741.31	1795.5		5965.62	1597.25		4530.82	1225.11
	6790.26	1829.11		6008.86	1626.62		4562.17	1246.76
	6837.77	1862.53		6050.6	1655.83		4592.66	1268.31
	6884.03	1895.63		6091.32	1685.01		4622.39	1289.57
	6929.13	1928.54		6130.67	1713.94		4651.37	1310.82
	6972.95	1961.12		6168.9	1742.48		4679.41	1331.85
	7015.65	1993.36		6206.28	1770.62		4706.75	1352.62
	7056.96	2025.13		6242.67	1798.55		4733.2	1373.12
	7097.15	2056.64		6278	1826.14		4759.08	1393.46
	7136.41	2087.65		6312.4	1853.4		4784.23	1413.53
	7174.42	2118.33		6345.98	1880.31		4808.78	1433.27
	7211.66	2148.56		6378.65	1906.86		4832.56	1452.77
	7247.73	2178.44		6410.4	1933.07		4855.67	1471.96
	7282.95	2207.69		6441.25	1958.96		4878.15	1490.84
	7317.31	2236.66		6471.43	1984.3		4900.07	1509.39
	7350.65	2265.01		6500.74	2009.36		4921.41	1527.73
	7383.1	2292.99		6529.35	2034.01		4942.18	1545.71
	7414.84	2320.54		6557.16	2058.24		4962.5	1563.43
	7445.79	2347.68		6584.11	2082.03		4982.36	1580.76
	7475.9	2374.12		6610.52	2105.36		5001.68	1597.88
	7505.2	2400.33		6636.19	2128.12		5020.46	1614.66
	7533.89	2426.01		6661.18	2150.58		5038.69	1631.11
	7561.91	2451.19		6685.52	2172.6		5056.53	1647.2
	7589.11	2475.94		6709.44	2194.28		5074	1663.01
	7615.46	2500.11		6732.64	2215.51		5090.89	1678.44
	7641.3	2523.88		6755.3	2236.31		5107.51	1693.63
	7666.6	2547.07		6777.44	2256.73		5123.5	1708.57
	7691.18	2569.98		6798.9	2276.85		5139.2	1723.27
	7715.11	2592.38		6819.92	2296.4		5154.45	1737.6
	7738.44	2614.31		6840.4	2315.63		5169.37	1751.63
	7761.18	2635.75		6860.37	2334.45		5183.89	1765.41
	7783.47	2656.77		6879.79	2352.85		5198.04	1778.78
	7805.3	2677.42		6898.85	2370.91		5211.85	1792
	7826.44	2697.55		6917.46	2388.52		5225.23	1804.92
	7847.18	2717.3		6935.55	2405.85		5238.36	1817.59
	7867.43	2736.61		6953.26	2422.75		5251.17	1829.94
	7887.18	2755.49		6970.38	2439.26		5263.64	1842.03
	7906.36	2774.1		6987.22	2455.52		5275.8	1853.82
	7925.16	2792.2		7003.71	2471.42		5287.73	1865.41
	7943.55	2809.99		7019.74	2487.07		5299.44	1876.72
	7961.53	2827.33		7035.33	2502.37		5310.83	1887.9
	7978.9	2844.32		7050.65	2517.25		5321.82	1898.83
	7995.88	2860.96		7065.51	2531.75		5332.51	1909.4
	8012.52	2877.32		7080.07	2546.06		5342.99	1919.76
	8028.73	2893.26		7094.36	2560.01		5353.3	1929.84
	8044.7	2908.72		7108.24	2573.57		5363.33	1939.8
	8060.16	2924.02		7121.8	2586.96		5373.13	1949.46
	8075.28	2938.84		7135.01	2600.04		5382.64	1958.84
	8090.05	2953.3		7147.93	2612.78		5391.95	1968.05
	8104.38	2967.55		7160.49	2625.25		5401.05	1977.16
	8118.46	2981.45		7172.76	2637.41		5409.92	1986.01
	8132.18	2995.09		7184.75	2649.35		5418.58	1994.68
	8145.61	3008.4		7196.54	2660.88		5427.04	2003.15
	8158.75	3021.3		7208.02	2672.32		5435.27	2011.41
	8171.62	3034.13		7219.19	2683.41		5443.33	2019.51
	8184.12	3046.49		7230.06	2694.23		5451.22	2027.45
	8196.37	3058.67		7240.7	2704.83		5458.84	2035.14
	8208.25	3070.57		7251.08	2715.24		5466.24	2042.66
	8219.93	3082.23		7261.24	2725.44		5473.61	2050
	8231.3	3093.56		7271.24	2735.44		5480.81	2057.21
	8242.39	3104.69		7280.89	2745.19		5487.81	2064.23
	8253.2	3115.55		7290.35	2754.7		5494.59	2071.11
	8263.77	3126.12		7299.57	2763.96		5501.28	2077.85
	8274.17	3136.53		7308.65	2773.01		5507.74	2084.36
	8284.19	3146.6		7317.44	2781.91		5514.03	2090.81
	8294.09	3156.58		7326.08	2790.51		5520.2	2097.05
	8303.71	3166.31		7334.54	2798.96		5526.22	2103.13
	8313.12	3175.72		7342.73	2807.28		5532.13	2109.12
	8322.32	3184.96		7350.68	2815.4		5537.92	2114.92
	8331.24	3194.01		7358.45	2823.22		5543.57	2120.58
	8339.93	3202.85		7366.09	2830.91		5549.07	2126.17
	8348.55	3211.45		7373.5	2838.43		5554.42	2131.63
	8356.91	3219.89		7380.72	2845.77		5559.63	2137.05
	8365.07	3228.17		7387.86	2852.93		5564.72	2142.28
	8373.02	3236.23		7394.84	2859.92		5569.7	2147.35
	8380.78	3244.06		7401.67	2866.77		5574.59	2152.24
	8388.38	3251.73		7408.28	2873.47		5579.41	2157.09
	8395.82	3259.24		7414.8	2880.01		5584.07	2161.8
	8402.98	3266.68		7421.14	2886.4		5588.64	2166.42
	8410.16	3273.84		7427.26	2892.64		5593.06	2170.96
	8417.1	3280.86		7433.24	2898.71		5597.37	2175.29
	8423.84	3287.61		7439.21	2904.75		5601.6	2179.55
	8430.48	3294.26		7444.96	2910.55		5605.73	2183.74
	8436.97	3300.75		7450.6	2916.25		5609.77	2187.8
	8443.28	3307.08		7456.12	2921.82		5613.7	2191.8
	8449.43	3313.33		7461.46	2927.28		5617.49	2195.71
	8455.44	3319.41		7466.72	2932.62		5621.25	2199.52
	8461.3	3325.35		7471.8	2937.78		5624.93	2203.27
	8467	3331.17		7476.79	2942.84		5628.46	2206.91
	8472.65	3336.89		7481.64	2947.78		5631.91	2210.48
	8478.21	3342.43		7486.4	2952.58		5635.28	2213.95
	8483.45	3347.82		7491.1	2957.29		5638.64	2217.31
	8488.69	3353.07		7495.64	2961.88		5641.92	2220.65
	8493.77	3358.29		7500.11	2966.42		5645.02	2223.88
	8498.73	3363.28		7504.45	2970.86		5648.1	2227.09
	8503.6	3368.22		7508.68	2975.13		5651.1	2230.17
	8508.35	3373.08		7512.84	2979.34		5654.06	2233.16
	8512.94	3377.79		7516.84	2983.47		5656.97	2236.05
	8517.45	3382.36		7520.77	2987.5		5659.78	2238.94
	8521.85	3386.79		7524.57	2991.41		5662.57	2241.74
	8526.16	3391.15		7528.33	2995.2		5665.21	2244.45
	8530.32	3395.48		7532.01	2998.93		5667.81	2247.14
	8534.39	3399.7		7535.6	3002.57		5670.38	2249.75
	8538.37	3403.76		7539.17	3006.14		5672.89	2252.3
	8542.31	3407.76		7542.58	3009.65		5675.34	2254.81
	8546.14	3411.61		7545.9	3013.05		5677.74	2257.28
	8549.83	3415.46		7549.21	3016.36		5680.08	2259.65
	8553.47	3419.18		7552.39	3019.58		5682.36	2261.99
	8557.07	3422.82		7555.54	3022.73		5684.62	2264.27
	8560.59	3426.4		7558.59	3025.83		5686.78	2266.48
	8564	3429.88		7561.54	3028.87		5688.88	2268.72
	8567.33	3433.28		7564.44	3031.84		5690.95	2270.86
	8570.59	3436.57		7567.26	3034.74		5692.96	2272.91
	8573.82	3439.79		7570	3037.54		5694.92	2274.89
	8576.96	3442.94		7572.69	3040.28		5696.85	2276.85
	8579.97	3446.01		7575.32	3042.98		5698.75	2278.77
	8582.95	3449.05		7577.89	3045.6		5700.6	2280.66
	8585.85	3452.02		7580.41	3048.18		5702.41	2282.46
	8588.72	3454.91		7582.88	3050.75		5704.17	2284.27
	8591.51	3457.77		7585.28	3053.2		5705.88	2286.03
	8594.23	3460.54		7587.61	3055.61		5707.55	2287.75
	8596.84	3463.21		7589.88	3057.91		5709.19	2289.43
	8599.44	3465.8		7592.15	3060.21		5710.78	2291.07
	8601.9	3468.33		7594.34	3062.46		5712.33	2292.64
	8604.39	3470.82		7596.49	3064.65		5713.84	2294.2
	8606.78	3473.26		7598.56	3066.78		5715.33	2295.72
	8609.13	3475.62		7600.58	3068.84		5716.78	2297.21
	8611.46	3477.93		7602.58	3070.83		5718.18	2298.68
	8613.72	3480.21		7604.51	3072.83		5719.55	2300.1
	8615.93	3482.44		7606.41	3074.8		5720.9	2301.5
	8618.08	3484.58		7608.26	3076.69		5722.22	2302.84
	8620.17	3486.73		7610.09	3078.55		5723.49	2304.16
	8622.2	3488.79		7611.85	3080.31		5724.72	2305.41
	8624.21	3490.79		7613.56	3082.08		5725.97	2306.69
	8626.16	3492.77		7615.26	3083.78		5727.13	2307.9
	8628.04	3494.72		7616.92	3085.48		5728.28	2309.07
	8629.9	3496.6		7618.56	3087.16		5729.41	2310.25
	8631.72	3498.47		7620.13	3088.76		5730.48	2311.39
	8633.49	3500.28		7621.66	3090.34		5731.58	2312.5
	8635.21	3502.04		7623.16	3091.89		5732.65	2313.58
	8636.88	3503.74		7624.63	3093.38		5733.69	2314.62
	8638.51	3505.44		7626.06	3094.84		5734.69	2315.66
	8640.1	3507.06		7627.43	3096.23		5735.67	2316.68
	8641.68	3508.66		7628.79	3097.61		5736.64	2317.65
	8643.21	3510.24		7630.11	3098.96		5737.57	2318.59
	8644.69	3511.75		7631.41	3100.28		5738.49	2319.56
	8646.17	3513.24		7632.7	3101.56		5739.38	2320.49
	8647.62	3514.7		7633.95	3102.83		5740.26	2321.39
	8649.01	3516.14		7635.14	3104.07		5741.11	2322.24
	8650.39	3517.55		7636.3	3105.25		5741.95	2323.1
	8651.73	3518.88		7637.47	3106.41		5742.77	2323.93
	8653.02	3520.18		7638.6	3107.57		5743.57	2324.75
	8654.28	3521.48		7639.68	3108.7		5744.37	2325.54
	8655.51	3522.74		7640.74	3109.82		5745.13	2326.32
	8656.71	3523.98		7641.79	3110.89		5745.88	2327.08
	8657.89	3525.18		7642.8	3111.91		5746.59	2327.84
	8659.04	3526.36		7643.79	3112.92		5747.32	2328.56
	8660.15	3527.49		7644.75	3113.93		5748.02	2329.25
	8661.22	3528.62		7645.71	3114.92		5748.67	2329.93
	8662.3	3529.7		7646.64	3115.87		5749.33	2330.61
	8663.33	3530.76		7647.57	3116.8		5749.98	2331.26
	8664.37	3531.8		7648.44	3117.71		5750.62	2331.89
	8665.35	3532.79		7649.3	3118.59		5751.22	2332.5
	8666.33	3533.79		7650.15	3119.45		5751.83	2333.12
	8667.27	3534.76		7650.99	3120.29		5752.43	2333.71
	8668.21	3535.71		7651.76	3121.11		5753	2334.3
	8669.12	3536.6		7652.56	3121.91		5753.54	2334.87
	8670	3537.51		7653.33	3122.71		5754.09	2335.41
	8670.87	3538.39		7654.09	3123.47		5754.62	2335.94
	8671.71	3539.23		7654.82	3124.23		5755.15	2336.47
	8672.55	3540.06		7655.54	3124.97		5755.66	2336.98
	8673.34	3540.88		7656.27	3125.67		5756.15	2337.51
	8674.13	3541.69		7656.97	3126.38		5756.63	2338.03
	8674.9	3542.48		7657.63	3127.07		5757.1	2338.5
	8675.65	3543.26		7658.28	3127.74		5757.56	2338.99
	8676.38	3544.01		7658.92	3128.4		5758.01	2339.45
	8677.09	3544.72		7659.53	3129.04		5758.46	2339.91
	8677.78	3545.46		7660.13	3129.65		5758.88	2340.36
	8678.45	3546.15		7660.72	3130.26		5759.29	2340.79
	8679.12	3546.83		7661.29	3130.85		5759.69	2341.2
	8679.77	3547.5		7661.87	3131.43		5760.08	2341.61
	8680.4	3548.16		7662.41	3132.01		5760.48	2342
	8681.02	3548.78		7662.97	3132.56		5760.86	2342.39
	8681.62	3549.4		7663.5	3133.09		5761.22	2342.76
	8682.22	3550		7664.02	3133.63		5761.57	2343.12
	8682.8	3550.6		7664.53	3134.15		5761.92	2343.48
	8683.37	3551.16		7665.02	3134.65		5762.27	2343.84
	8683.91	3551.73		7665.48	3135.14		5762.6	2344.18
	8684.43	3552.28		7665.95	3135.61		5762.92	2344.51
	8684.95	3552.83		7666.41	3136.1		5763.24	2344.85
	8685.46	3553.34		7666.87	3136.57		5763.56	2345.17
	8685.94	3553.86		7667.33	3137.01		5763.86	2345.48
	8686.43	3554.35		7667.75	3137.44		5764.16	2345.79
	8686.91	3554.83		7668.17	3137.87		5764.46	2346.1
	8687.39	3555.31		7668.57	3138.29		5764.74	2346.39
	8687.85	3555.76		7668.96	3138.69		5765.01	2346.68
	8688.29	3556.21		7669.34	3139.08		5765.27	2346.96
	8688.73	3556.65		7669.7	3139.47		5765.54	2347.23
	8689.15	3557.07		7670.07	3139.85		5765.79	2347.48
	8689.57	3557.51		7670.43	3140.22		5766.06	2347.74
	8689.97	3557.93		7670.8	3140.58		5766.3	2347.99
	8690.36	3558.33		7671.14	3140.94		5766.53	2348.23
	8690.75	3558.72		7671.46	3141.29		5766.76	2348.46
	8691.13	3559.11		7671.78	3141.62		5767	2348.7
	8691.49	3559.49		7672.08	3141.95		5767.21	2348.93
	8691.85	3559.86		7672.39	3142.26		5767.43	2349.15
	8692.19	3560.23		7672.69	3142.56		5767.63	2349.38
	8692.53	3560.57		7672.99	3142.86		5767.84	2349.6
	8692.88	3560.92		7673.28	3143.16		5768.03	2349.8
	8693.21	3561.26		7673.56	3143.46		5768.21	2350
	8693.53	3561.59		7673.84	3143.74		5768.4	2350.2
	8693.84	3561.9		7674.1	3144.01		5768.59	2350.39
	8694.14	3562.22		7674.33	3144.28		5768.77	2350.57
	8694.43	3562.52		7674.59	3144.55		5768.94	2350.76
	8694.71	3562.82		7674.82	3144.81		5769.11	2350.93
	8694.98	3563.12		7675.07	3145.05		5769.28	2351.1
	8695.26	3563.39		7675.3	3145.29		5769.44	2351.28
	8695.52	3563.68		7675.53	3145.54		5769.61	2351.44
	8695.79	3563.96		7675.76	3145.77		5769.76	2351.6
	8696.06	3564.22		7675.97	3146		5769.91	2351.76
	8696.29	3564.49		7676.18	3146.23		5770.05	2351.91
	8696.54	3564.74		7676.39	3146.44		5770.2	2352.06
	8696.78	3564.98		7676.59	3146.65		5770.34	2352.2
	8697	3565.22		7676.78	3146.84		5770.47	2352.34
	8697.23	3565.45		7676.96	3147.04		5770.61	2352.48
	8697.45	3565.68		7677.14	3147.23		5770.75	2352.61
	8697.66	3565.9		7677.32	3147.41		5770.86	2352.74
	8697.88	3566.12		7677.5	3147.59		5770.99	2352.86
	8698.09	3566.33		7677.67	3147.77		5771.12	2352.99
	8698.3	3566.54		7677.83	3147.95		5771.23	2353.12
	8698.49	3566.73		7678	3148.13		5771.34	2353.24
	8698.69	3566.93		7678.17	3148.3		5771.46	2353.36
	8698.87	3567.12		7678.32	3148.47		5771.57	2353.47
	8699.06	3567.3		7678.48	3148.62		5771.69	2353.59
	8699.25	3567.5		7678.64	3148.78		5771.79	2353.69
	8699.41	3567.68		7678.79	3148.93		5771.89	2353.8
	8699.58	3567.85		7678.94	3149.08		5771.99	2353.91
	8699.74	3568.03		7679.08	3149.22		5772.09	2354
	8699.91	3568.19		7679.22	3149.35		5772.19	2354.1
	8700.07	3568.36		7679.36	3149.49		5772.28	2354.2
	8700.22	3568.5		7679.49	3149.63		5772.38	2354.29
	8700.36	3568.66		7679.62	3149.77		5772.47	2354.37
	8700.52	3568.81		7679.75	3149.91		5772.56	2354.46
	8700.66	3568.95		7679.87	3150.04		5772.64	2354.55
	8700.81	3569.09		7679.98	3150.17		5772.73	2354.62
	8700.94	3569.23		7680.1	3150.28		5772.8	2354.71
	8701.08	3569.38		7680.22	3150.39		5772.88	2354.79
	8701.21	3569.5		7680.33	3150.51		5772.96	2354.87
	8701.34	3569.63		7680.45	3150.62		5773.04	2354.95
	8701.46	3569.76		7680.55	3150.74		5773.12	2355.02
	8701.59	3569.88		7680.66	3150.84		5773.19	2355.1
	8701.7	3570.01		7680.75	3150.94		5773.26	2355.17
	8701.82	3570.13		7680.86	3151.05		5773.33	2355.24
	8701.92	3570.24		7680.96	3151.15		5773.39	2355.3
	8702.03	3570.36		7681.05	3151.24		5773.45	2355.37
	8702.13	3570.47		7681.14	3151.34		5773.52	2355.43
	8702.23	3570.57		7681.23	3151.43		5773.58	2355.5
	8702.32	3570.67		7681.32	3151.51		5773.64	2355.56
	8702.41	3570.76		7681.41	3151.59		5773.7	2355.61
	8702.51	3570.86		7681.49	3151.68		5773.76	2355.67
	8702.6	3570.96		7681.57	3151.77		5773.82	2355.73
	8702.69	3571.05		7681.65	3151.85		5773.87	2355.78
	8702.78	3571.13		7681.73	3151.92		5773.93	2355.83
	8702.87	3571.22		7681.81	3152		5773.98	2355.88
	8702.95	3571.3		7681.9	3152.08		5774.03	2355.93
	8703.04	3571.39		7681.97	3152.15		5774.08	2355.98
	8703.13	3571.47		7682.05	3152.23		5774.12	2356.04
	8703.21	3571.55		7682.12	3152.3		5774.17	2356.09
	8703.29	3571.62		7682.19	3152.38		5774.21	2356.14
	8703.36	3571.7		7682.26	3152.44		5774.25	2356.18
	8703.43	3571.77		7682.32	3152.5		5774.3	2356.23
	8703.51	3571.84		7682.39	3152.57		5774.34	2356.27
	8703.58	3571.91		7682.46	3152.63		5774.39	2356.31
	8703.64	3571.99		7682.52	3152.69		5774.42	2356.35
	8703.71	3572.06		7682.58	3152.75		5774.46	2356.4
	8703.78	3572.12		7682.64	3152.81		5774.5	2356.44
	8703.84	3572.19		7682.7	3152.87		5774.54	2356.47
	8703.91	3572.26		7682.76	3152.92		5774.58	2356.51
	8703.97	3572.32		7682.81	3152.98		5774.61	2356.55
	8704.03	3572.39		7682.86	3153.03		5774.65	2356.58
	8704.1	3572.45		7682.91	3153.08		5774.69	2356.61
	8704.15	3572.51		7682.96	3153.14		5774.73	2356.65
	8704.2	3572.56		7683.01	3153.19		5774.76	2356.68
	8704.26	3572.61		7683.06	3153.23		5774.79	2356.71
	8704.32	3572.66		7683.1	3153.28		5774.83	2356.74
	8704.37	3572.72		7683.15	3153.32		5774.87	2356.77
	8704.42	3572.77		7683.19	3153.36		5774.9	2356.8
	8704.47	3572.82		7683.24	3153.41		5774.93	2356.83
	8704.52	3572.87		7683.28	3153.45		5774.96	2356.86
	8704.57	3572.92		7683.32	3153.49		5774.99	2356.89
	8704.61	3572.96		7683.35	3153.53		5775.02	2356.92
	8704.65	3573.01		7683.4	3153.57		5775.04	2356.94
	8704.7	3573.05		7683.43	3153.61		5775.07	2356.97
	8704.75	3573.1		7683.48	3153.64		5775.1	2357
	8704.79	3573.13		7683.51	3153.68		5775.12	2357.02
	8704.84	3573.18		7683.55	3153.72		5775.15	2357.05
	8704.87	3573.22		7683.59	3153.76		5775.17	2357.07
	8704.91	3573.27		7683.63	3153.8		5775.2	2357.09
	8704.95	3573.3		7683.66	3153.83		5775.22	2357.12
	8704.99	3573.34		7683.69	3153.86		5775.24	2357.14
	8705.03	3573.38		7683.72	3153.89		5775.27	2357.16
	8705.07	3573.41		7683.75	3153.92		5775.29	2357.18
	8705.1	3573.45		7683.77	3153.95		5775.31	2357.2
	8705.14	3573.48		7683.8	3153.98		5775.33	2357.23
	8705.18	3573.51		7683.83	3154		5775.35	2357.25
	8705.21	3573.54		7683.86	3154.03		5775.37	2357.26
	8705.24	3573.57		7683.89	3154.05		5775.39	2357.28
	8705.28	3573.6		7683.91	3154.08		5775.41	2357.3
	8705.3	3573.63		7683.94	3154.11		5775.43	2357.32
	8705.34	3573.66		7683.96	3154.13		5775.44	2357.33
	8705.37	3573.69		7683.99	3154.15		5775.46	2357.35
	8705.39	3573.72		7684.01	3154.17		5775.48	2357.37
	8705.43	3573.75		7684.04	3154.2		5775.49	2357.38
	8705.45	3573.78		7684.06	3154.22		5775.51	2357.4
	8705.48	3573.81		7684.08	3154.24		5775.53	2357.42
	8705.5	3573.84		7684.1	3154.26		5775.54	2357.43
	8705.53	3573.86		7684.13	3154.29		5775.56	2357.45
	8705.55	3573.89		7684.15	3154.31		5775.57	2357.46
	8705.57	3573.91		7684.17	3154.33		5775.59	2357.47
	8705.6	3573.93		7684.18	3154.35		5775.6	2357.48
	8705.62	3573.96		7684.2	3154.37		5775.62	2357.5
	8705.64	3573.98		7684.22	3154.39		5775.63	2357.51
	8705.66	3574		7684.24	3154.41		5775.65	2357.53
	8705.68	3574.02		7684.26	3154.42		5775.66	2357.54
	8705.7	3574.04		7684.27	3154.44		5775.67	2357.55
	8705.72	3574.06		7684.29	3154.45		5775.68	2357.57
	8705.74	3574.08		7684.31	3154.47		5775.69	2357.58
	8705.76	3574.1		7684.33	3154.49		5775.7	2357.59
	8705.78	3574.12		7684.35	3154.5		5775.71	2357.6
	8705.8	3574.14		7684.36	3154.52		5775.72	2357.62
	8705.82	3574.16		7684.38	3154.53		5775.73	2357.62
	8705.84	3574.17		7684.39	3154.55		5775.75	2357.63
	8705.86	3574.19		7684.41	3154.57		5775.76	2357.65
	8705.88	3574.2		7684.42	3154.59		5775.77	2357.65
	8705.9	3574.22		7684.44	3154.6		5775.78	2357.66
	8705.91	3574.23		7684.46	3154.61		5775.78	2357.67
	8705.93	3574.25		7684.47	3154.63		5775.79	2357.68
	8705.95	3574.26		7684.49	3154.64		5775.8	2357.69
	8705.96	3574.28		7684.51	3154.65		5775.81	2357.69
	8705.97	3574.3		7684.52	3154.66		5775.82	2357.7
	8705.99	3574.31		7684.54	3154.67		5775.83	2357.71
	8706	3574.32		7684.55	3154.68		5775.83	2357.72
	8706.01	3574.34		7684.56	3154.7		5775.84	2357.72
	8706.03	3574.35		7684.57	3154.71		5775.85	2357.73
	8706.04	3574.36		7684.59	3154.73		5775.86	2357.74
	8706.06	3574.38		7684.6	3154.74		5775.86	2357.75
	8706.07	3574.39		7684.61	3154.75		5775.87	2357.75
	8706.09	3574.4		7684.62	3154.76		5775.88	2357.76
	8706.1	3574.42		7684.63	3154.77		5775.89	2357.77
	8706.12	3574.43		7684.64	3154.78		5775.89	2357.77
	8706.13	3574.44		7684.65	3154.79		5775.9	2357.78
	8706.14	3574.45		7684.67	3154.8		5775.91	2357.79
	8706.15	3574.46		7684.67	3154.81		5775.91	2357.79
	8706.16	3574.47		7684.68	3154.82		5775.92	2357.8
	8706.17	3574.48		7684.69	3154.83		5775.92	2357.81
	8706.18	3574.49		7684.7	3154.84		5775.93	2357.81
	8706.2	3574.5		7684.71	3154.85		5775.93	2357.82
	8706.21	3574.51		7684.72	3154.86		5775.94	2357.82
	8706.21	3574.52		7684.73	3154.86		5775.95	2357.83
	8706.23	3574.53		7684.74	3154.87		5775.95	2357.83
	8706.24	3574.54		7684.74	3154.88		5775.95	2357.84
	8706.25	3574.55		7684.75	3154.89		5775.96	2357.84
	8706.25	3574.55		7684.76	3154.9		5775.96	2357.85
	8706.25	3574.55		7684.77	3154.9		5775.97	2357.85
	8706.25	3574.55		7684.78	3154.91		5775.97	2357.85
	8706.25	3574.55		7684.78	3154.92		5775.98	2357.86
	8706.25	3574.55		7684.79	3154.92		5775.98	2357.86
	8706.25	3574.55		7684.8	3154.93		5775.99	2357.87
	8706.25	3574.55		7684.81	3154.94		5775.99	2357.87
	8706.25	3574.55		7684.81	3154.95		5776	2357.88
	8706.25	3574.55		7684.82	3154.95		5776	2357.88
	8706.25	3574.55		7684.82	3154.96		5776	2357.89
	8706.25	3574.55		7684.83	3154.96		5776.01	2357.89
	8706.25	3574.55		7684.84	3154.97		5776.01	2357.89
	8706.25	3574.55		7684.84	3154.97		5776.01	2357.9
	8706.25	3574.55		7684.85	3154.98		5776.01	2357.9
	8706.25	3574.55		7684.85	3154.99		5776.02	2357.91
	8706.25	3574.55		7684.86	3154.99		5776.02	2357.91
	8706.25	3574.55		7684.86	3155		5776.03	2357.91
	8706.25	3574.55		7684.87	3155		5776.03	2357.91
	8706.25	3574.55		7684.87	3155.01		5776.03	2357.92
	8706.25	3574.55		7684.88	3155.01		5776.04	2357.92
	8706.25	3574.55		7684.88	3155.02		5776.04	2357.92
	8706.25	3574.55		7684.89	3155.02		5776.04	2357.92
	8706.25	3574.55		7684.89	3155.02		5776.04	2357.93
	8706.25	3574.55		7684.9	3155.03		5776.05	2357.93
	8706.25	3574.55		7684.9	3155.03		5776.05	2357.94
	8706.25	3574.55		7684.91	3155.04		5776.06	2357.94
	8706.25	3574.55		7684.91	3155.04		5776.06	2357.94
	8706.25	3574.55		7684.92	3155.05		5776.06	2357.94
	8706.25	3574.55		7684.92	3155.05		5776.06	2357.95
	8706.25	3574.55		7684.93	3155.05		5776.07	2357.95
	8706.25	3574.55		7684.93	3155.06		5776.07	2357.95
	8706.25	3574.55		7684.93	3155.06		5776.07	2357.95
	8706.25	3574.55		7684.94	3155.07		5776.07	2357.96
	8706.25	3574.55		7684.94	3155.07		5776.07	2357.96
	8706.25	3574.55		7684.95	3155.07		5776.08	2357.96
	8706.25	3574.55		7684.95	3155.07		5776.08	2357.96
	8706.25	3574.55		7684.95	3155.08		5776.08	2357.96
	8706.25	3574.55		7684.95	3155.08		5776.08	2357.97
	8706.25	3574.55		7684.96	3155.09		5776.09	2357.97
	8706.25	3574.55		7684.96	3155.09		5776.09	2357.97

## Sheet: Fig 5
Data for Fig 5
	No Vaccination			H30			H30_G1			H30_G5
	Cumulative Cases	Cumulative Deaths		Cumulative Cases	Cumulative Deaths		Cumulative Cases	Cumulative Deaths		Cumulative Cases	Cumulative Deaths
	14	0		14	0		14	0		14	0
	14.6118	1.0892		14.5886	1.071		14.6066	1.078		14.5652	1.1084
	15.8844	2.0096		15.8754	1.9984		15.8336	1.9962		15.7864	2.018
	17.51	2.874		17.4722	2.8942		17.4048	2.8472		17.3122	2.889
	19.3462	3.7378		19.299	3.7262		19.1556	3.673		18.9972	3.7338
	21.271	4.5968		21.2048	4.5942		21.0432	4.5188		20.8092	4.5756
	23.2992	5.4562		23.1822	5.4686		22.9756	5.39		22.6722	5.4222
	25.4822	6.3422		25.2602	6.3366		25.0262	6.2534		24.6074	6.2652
	27.6614	7.2518		27.3922	7.2182		27.104	7.1446		26.5996	7.093
	29.934	8.1742		29.5646	8.1158		29.2674	8.0326		28.607	7.9738
	32.2862	9.1178		31.8108	9.0492		31.4872	8.9456		30.7184	8.8538
	34.7384	10.084		34.1776	10.0106		33.7656	9.8782		32.8504	9.7532
	37.2536	11.0904		36.5736	10.9802		36.146	10.8572		35.0512	10.6448
	39.8468	12.1138		39.0476	11.9524		38.581	11.8588		37.267	11.5862
	42.5822	13.1738		41.5932	12.9672		41.0722	12.8608		39.5388	12.52
	45.3848	14.2524		44.1922	14.037		43.6326	13.8754		41.8764	13.4826
	48.2204	15.3744		46.875	15.1158		46.2662	14.8894		44.2344	14.4542
	51.228	16.5746		49.631	16.2156		49.0016	15.9416		46.6742	15.4402
	54.3162	17.7656		52.45	17.3474		51.748	17.048		49.1804	16.4852
	57.4838	19.0196		55.3348	18.5028		54.608	18.1834		51.739	17.5388
	60.8058	20.2942		58.332	19.678		57.5548	19.3668		54.3512	18.627
	64.2114	21.5832		61.419	20.9154		60.5816	20.5664		57.0492	19.7384
	67.7536	22.9282		64.5596	22.152		63.6982	21.8134		59.7954	20.8616
	71.4196	24.3546		67.813	23.4396		66.8976	23.0748		62.5744	22.016
	75.2132	25.8036		71.208	24.7664		70.2168	24.3506		65.421	23.1812
	79.0742	27.3122		74.6666	26.1238		73.5702	25.7074		68.3364	24.3826
	83.0698	28.8874		78.2084	27.5144		77.1264	27.093		71.3382	25.5992
	87.2242	30.5124		81.8548	28.9466		80.7206	28.5266		74.4156	26.8408
	91.5322	32.1796		85.6204	30.4212		84.4392	29.9916		77.578	28.1168
	95.9602	33.8874		89.4746	31.9902		88.224	31.5116		80.8056	29.4264
	100.499	35.6906		93.4218	33.5474		92.1502	33.057		84.1024	30.7342
	105.198	37.5218		97.4592	35.1366		96.1356	34.6266		87.4684	32.127
	110.052	39.4326		101.638	36.7868		100.212	36.2704		90.8882	33.5206
	115.11	41.3426		105.946	38.4852		104.441	37.9724		94.3914	34.9366
	120.272	43.3446		110.41	40.2418		108.753	39.7158		97.9668	36.4098
	125.698	45.4414		114.961	42.0402		113.229	41.4906		101.667	37.9134
	131.288	47.596		119.65	43.8898		117.798	43.2704		105.447	39.4398
	136.97	49.8124		124.474	45.789		122.447	45.1656		109.316	40.9988
	142.945	52.105		129.511	47.7702		127.262	47.0674		113.299	42.5614
	149.058	54.5024		134.677	49.8014		132.188	49.0506		117.336	44.2208
	155.37	56.9474		140.009	51.8864		137.234	51.0682		121.465	45.9096
	161.929	59.491		145.489	54.0434		142.455	53.1522		125.731	47.664
	168.675	62.0748		151.101	56.2806		147.812	55.254		130.056	49.4436
	175.677	64.7816		156.859	58.56		153.369	57.4408		134.454	51.257
	182.918	67.5572		162.81	60.8838		159.065	59.712		139.045	53.0868
	190.316	70.4162		168.878	63.2848		164.937	62.0362		143.689	54.9804
	198.012	73.3938		175.219	65.7668		170.989	64.3992		148.46	56.9394
	206.04	76.4488		181.689	68.2662		177.196	66.8248		153.294	58.945
	214.29	79.6238		188.35	70.9228		183.515	69.3832		158.273	60.9706
	222.715	82.9006		195.181	73.6296		190.059	72.0346		163.352	63.0346
	231.504	86.2872		202.205	76.4224		196.778	74.6888		168.504	65.144
	240.558	89.7944		209.411	79.2298		203.657	77.4108		173.794	67.3104
	249.848	93.426		216.85	82.2156		210.706	80.2098		179.232	69.5296
	259.511	97.131		224.59	85.2842		218.002	83.0798		184.794	71.7668
	269.521	101.038		232.507	88.41		225.456	86.081		190.453	74.07
	279.729	105.021		240.7	91.5956		233.18	89.1542		196.311	76.424
	290.375	109.155		249.084	94.9044		241.098	92.3308		202.204	78.834
	301.342	113.413		257.824	98.315		249.234	95.5664		208.327	81.3086
	312.702	117.784		266.717	101.828		257.502	98.864		214.561	83.8688
	324.404	122.34		275.867	105.398		266.065	102.275		220.933	86.4432
	336.451	127.033		285.222	109.125		274.828	105.779		227.503	89.1262
	348.97	131.886		294.914	112.962		283.857	109.391		234.19	91.8254
	361.88	136.877		304.864	116.92		293.121	113.092		240.981	94.5842
	375.185	142.004		315.081	120.973		302.667	116.891		247.95	97.4408
	388.955	147.346		325.605	125.15		312.483	120.77		255.041	100.334
	403.064	152.799		336.386	129.433		322.581	124.776		262.344	103.35
	417.741	158.471		347.516	133.86		333.011	128.944		269.829	106.333
	432.933	164.304		358.974	138.391		343.685	133.187		277.39	109.414
	448.656	170.386		370.718	143.055		354.589	137.551		285.159	112.589
	464.743	176.675		382.727	147.865		365.797	142.029		293.1	115.895
	481.563	183.202		395.039	152.787		377.325	146.692		301.302	119.249
	498.832	189.897		407.851	157.82		389.142	151.465		309.598	122.606
	516.675	196.815		420.932	163.002		401.299	156.301		318.094	126.094
	534.935	203.932		434.447	168.367		413.703	161.285		326.778	129.637
	553.932	211.244		448.339	173.843		426.523	166.343		335.65	133.292
	573.504	218.884		462.57	179.531		439.656	171.621		344.76	136.96
	593.773	226.742		477.144	185.264		453.075	177.026		354.024	140.782
	614.696	234.846		492.232	191.317		466.895	182.568		363.495	144.717
	636.137	243.213		507.786	197.496		481.169	188.244		373.181	148.664
	658.261	251.84		523.657	203.766		495.742	194.086		383.078	152.711
	681.183	260.785		539.934	210.322		510.84	200.051		393.223	156.868
	704.885	269.972		556.812	216.982		526.234	206.247		403.599	161.125
	729.322	279.495		574.114	223.769		542.022	212.604		414.181	165.438
	754.536	289.31		591.855	230.785		558.241	219.136		424.991	169.86
	780.654	299.389		610.095	238.023		574.949	225.844		436.033	174.37
	807.481	309.837		628.955	245.449		592.149	232.699		447.307	178.999
	834.999	320.642		648.133	253.151		609.757	239.699		458.863	183.787
	863.554	331.77		667.946	261.054		627.82	246.93		470.686	188.627
	893.097	343.172		688.267	269.074		646.331	254.396		482.8	193.563
	923.304	355.087		709.223	277.344		665.309	261.959		495.076	198.618
	954.686	367.281		730.651	285.965		684.89	269.817		507.71	203.821
	986.995	379.926		752.787	294.731		704.943	277.937		520.563	209.066
	1020.21	392.872		775.499	303.738		725.607	286.097		533.833	214.417
	1054.53	406.277		798.936	312.974		746.907	294.544		547.274	219.918
	1089.77	420.074		822.912	322.511		768.477	303.207		560.937	225.588
	1126.28	434.266		847.533	332.343		790.658	312.084		575.001	231.333
	1163.88	448.946		872.882	342.492		813.511	321.313		589.355	237.168
	1202.11	454.644		898.655	346.409		836.636	324.836		603.863	239.425
	1240.51	460.678		924.501	350.451		859.986	328.534		618.377	241.792
	1279.26	466.909		950.503	354.669		883.465	332.395		632.867	244.212
	1317.93	473.322		976.636	359.025		906.836	336.356		647.338	246.713
	1356.93	479.94		1002.92	363.551		930.403	340.394		661.862	249.265
	1396.42	486.807		1029.38	368.183		954.081	344.524		676.287	251.88
	1435.91	493.778		1056.04	372.866		977.942	348.753		690.786	254.515
	1475.81	500.932		1082.84	377.633		1002.03	353.071		705.204	257.201
	1515.99	508.238		1109.89	382.54		1026.03	357.531		719.766	260.004
	1556.35	515.628		1136.98	387.597		1050.27	362.002		734.276	262.748
	1597.07	523.166		1164.26	392.682		1074.55	366.593		748.746	265.565
	1638.31	530.775		1191.84	397.823		1098.94	371.191		763.371	268.393
	1679.51	538.553		1219.47	403.111		1123.45	375.853		777.903	271.219
	1721.26	546.47		1247.45	408.397		1148.3	380.563		792.365	274.1
	1763.29	554.4		1275.47	413.754		1173.18	385.35		806.933	277.018
	1805.54	562.483		1303.77	419.183		1198.08	390.211		821.461	279.923
	1848.16	570.7		1332.36	424.689		1223.17	395.094		836.022	282.876
	1890.9	578.949		1361.02	430.203		1248.42	400.07		850.67	285.816
	1934.21	587.287		1389.85	435.837		1273.85	405.036		865.235	288.767
	1977.69	595.762		1418.8	441.448		1299.4	410.053		879.937	291.733
	2021.61	604.278		1448.01	447.194		1325.05	415.041		894.671	294.712
	2065.67	612.92		1477.31	452.967		1350.91	420.184		909.381	297.687
	2110.13	621.649		1506.93	458.832		1376.96	425.26		923.981	300.653
	2155.09	630.389		1536.77	464.673		1403.05	430.436		938.77	303.657
	2200.22	639.201		1566.85	470.609		1429.21	435.598		953.578	306.703
	2245.74	648.116		1597.02	476.553		1455.66	440.819		968.4	309.716
	2291.44	657.028		1627.41	482.577		1482.28	446.057		983.227	312.723
	2337.66	666.124		1657.94	488.564		1508.94	451.34		998.1	315.786
	2384.18	675.244		1688.77	494.63		1535.87	456.654		1012.96	318.803
	2430.96	684.426		1719.85	500.733		1562.97	462.031		1027.78	321.874
	2478.17	693.749		1751.18	506.98		1590.13	467.433		1042.68	324.93
	2525.63	703.112		1782.74	513.201		1617.37	472.919		1057.58	328.013
	2573.33	712.459		1814.38	519.506		1644.92	478.37		1072.48	331.115
	2621.47	721.928		1846.38	525.816		1672.6	483.892		1087.54	334.196
	2670.01	731.457		1878.59	532.138		1700.39	489.514		1102.47	337.261
	2718.81	741.143		1910.88	538.566		1728.33	495.147		1117.36	340.34
	2767.74	750.782		1943.48	545.022		1756.42	500.775		1132.44	343.406
	2817.22	760.565		1976.44	551.566		1784.74	506.421		1147.38	346.476
	2867.09	770.444		2009.5	558.111		1813.14	512.057		1162.46	349.571
	2917.24	780.469		2042.75	564.744		1841.71	517.736		1177.5	352.653
	2967.94	790.459		2076.06	571.345		1870.42	523.467		1192.55	355.756
	3018.95	800.477		2109.89	578.05		1899.35	529.227		1207.62	358.824
	3070.5	810.664		2143.83	584.746		1928.38	535.016		1222.73	361.9
	3122.39	820.928		2178.1	591.549		1957.7	540.808		1237.76	364.973
	3174.41	831.256		2212.39	598.434		1987.11	546.678		1252.81	368.104
	3227.09	841.658		2247.05	605.299		2016.59	552.599		1267.93	371.246
	3280.01	852.117		2281.84	612.222		2046.39	558.56		1283.08	374.36
	3333.36	862.681		2316.89	619.167		2076.35	564.599		1298.16	377.524
	3386.81	873.242		2352.22	626.187		2106.29	570.597		1313.36	380.62
	3440.6	883.896		2387.7	633.249		2136.46	576.605		1328.61	383.708
	3494.95	894.656		2423.59	640.363		2166.86	582.71		1343.77	386.899
	3549.78	905.47		2459.64	647.498		2197.38	588.852		1359.04	390.083
	3605.03	916.32		2495.8	654.715		2228.16	595.034		1374.35	393.247
	3660.4	927.35		2532.13	661.992		2259.17	601.262		1389.58	396.348
	3716.45	938.495		2568.88	669.292		2290.27	607.499		1404.84	399.478
	3772.84	949.695		2605.87	676.654		2321.44	613.682		1420.2	402.686
	3829.43	960.892		2643.07	684.037		2352.92	619.967		1435.5	405.858
	3886.63	972.119		2680.53	691.41		2384.52	626.29		1450.81	409.027
	3944.22	983.441		2718.29	698.833		2416.35	632.638		1466.11	412.201
	4002.33	994.968		2756.22	706.372		2448.42	639.016		1481.45	415.386
	4060.75	1006.53		2794.33	713.971		2480.64	645.427		1496.88	418.582
	4119.59	1018.16		2832.84	721.655		2512.83	651.866		1512.24	421.776
	4178.71	1029.91		2871.58	729.414		2545.4	658.389		1527.55	424.959
	4238.37	1041.72		2910.43	737.188		2578.14	664.946		1542.86	428.155
	4298.53	1053.69		2949.6	744.952		2611.2	671.595		1558.3	431.348
	4359.03	1065.77		2989.26	752.748		2644.45	678.295		1573.69	434.568
	4420.04	1077.87		3029.1	760.655		2677.6	685.027		1589.08	437.766
	4481.46	1090		3069.16	768.635		2711.11	691.76		1604.57	440.986
	4543.28	1102.21		3109.42	776.691		2744.73	698.464		1620.03	444.191
	4605.47	1114.57		3150.01	784.777		2778.7	705.291		1635.57	447.393
	4668.24	1127.04		3190.81	792.942		2812.82	712.103		1650.95	450.643
	4731.47	1139.53		3231.79	801.123		2847.13	718.982		1666.51	453.84
	4795.15	1152.1		3273.14	809.336		2881.69	725.859		1682.04	457.056
	4859.06	1164.81		3314.87	817.607		2916.2	732.77		1697.55	460.251
	4923.77	1177.56		3356.76	825.873		2951.02	739.712		1713.14	463.463
	4988.72	1190.49		3398.89	834.22		2986.07	746.773		1728.76	466.695
	5054.2	1203.42		3441.31	842.707		3021.24	753.779		1744.43	469.952
	5120.11	1216.56		3484.2	851.193		3056.65	760.9		1760.02	473.17
	5186.46	1229.71		3527.2	859.847		3092.23	768.05		1775.64	476.414
	5253.55	1243.04		3570.56	868.442		3128.05	775.24		1791.29	479.678
	5320.96	1256.39		3614.1	877.118		3164.2	782.51		1806.93	482.923
	5388.69	1269.81		3658.01	885.837		3200.09	789.785		1822.58	486.203
	5457	1283.46		3702.18	894.642		3236.55	797.023		1838.31	489.464
	5525.73	1297.15		3746.77	903.554		3273.26	804.376		1854.14	492.657
	5594.89	1310.74		3791.52	912.456		3310.1	811.783		1869.86	495.899
	5664.75	1324.53		3836.61	921.37		3347.01	819.22		1885.7	499.188
	5734.97	1338.4		3882.01	930.357		3384.31	826.692		1901.62	502.414
	5805.81	1352.4		3927.81	939.491		3421.81	834.247		1917.51	505.693
	5877.08	1366.62		3973.78	948.724		3459.35	841.81		1933.38	509.015
	5948.6	1380.89		4019.97	957.909		3497.19	849.334		1949.38	512.295
	6020.77	1395.3		4066.56	967.225		3535.07	856.902		1965.29	515.557
	6091.92	1426.72		4112.66	987.425		3572.52	873.551		1980.9	522.689
	6160.96	1458.63		4156.91	1008.15		3608.63	890.578		1995.98	529.964
	6227.48	1491.12		4199.92	1029.19		3643.7	907.846		2010.5	537.359
	6291.94	1524.23		4241.61	1050.6		3677.54	925.408		2024.44	544.81
	6354.18	1557.71		4281.75	1072.11		3710.24	943.112		2037.87	552.287
	6414.7	1591.58		4320.7	1093.82		3741.92	960.976		2050.85	559.827
	6473.24	1625.45		4358.51	1115.78		3772.55	978.814		2063.3	567.331
	6530.11	1659.4		4395.11	1137.69		3802.21	996.748		2075.4	574.863
	6585.26	1693.45		4430.68	1159.6		3831.12	1014.71		2087.08	582.333
	6638.74	1727.5		4465.07	1181.46		3859.1	1032.65		2098.34	589.809
	6690.79	1761.58		4498.42	1203.24		3886.17	1050.52		2109.24	597.28
	6741.31	1795.5		4530.82	1225.11		3912.5	1068.34		2119.76	604.667
	6790.26	1829.11		4562.17	1246.76		3937.99	1086.02		2129.97	611.98
	6837.77	1862.53		4592.66	1268.31		3962.79	1103.57		2139.86	619.231
	6884.03	1895.63		4622.39	1289.57		3986.82	1121.03		2149.36	626.423
	6929.13	1928.54		4651.37	1310.82		4010.24	1138.28		2158.53	633.536
	6972.95	1961.12		4679.41	1331.85		4032.85	1155.47		2167.44	640.526
	7015.65	1993.36		4706.75	1352.62		4054.85	1172.25		2176.07	647.417
	7056.96	2025.13		4733.2	1373.12		4076.25	1189		2184.45	654.204
	7097.15	2056.64		4759.08	1393.46		4096.84	1205.43		2192.48	660.904
	7136.41	2087.65		4784.23	1413.53		4117.09	1221.68		2200.39	667.449
	7174.42	2118.33		4808.78	1433.27		4136.83	1237.64		2208.02	673.895
	7211.66	2148.56		4832.56	1452.77		4156.06	1253.39		2215.43	680.237
	7247.73	2178.44		4855.67	1471.96		4174.6	1268.95		2222.58	686.562
	7282.95	2207.69		4878.15	1490.84		4192.78	1284.25		2229.44	692.66
	7317.31	2236.66		4900.07	1509.39		4210.34	1299.42		2236.18	698.698
	7350.65	2265.01		4921.41	1527.73		4227.52	1314.31		2242.67	704.535
	7383.1	2292.99		4942.18	1545.71		4244.14	1328.92		2249.02	710.387
	7414.84	2320.54		4962.5	1563.43		4260.35	1343.27		2255.19	716.047
	7445.79	2347.68		4982.36	1580.76		4276.21	1357.41		2261.19	721.642
	7475.9	2374.12		5001.68	1597.88		4291.57	1371.19		2266.95	727.084
	7505.2	2400.33		5020.46	1614.66		4306.44	1384.65		2272.57	732.419
	7533.89	2426.01		5038.69	1631.11		4320.99	1397.96		2278.03	737.607
	7561.91	2451.19		5056.53	1647.2		4335.2	1410.95		2283.35	742.692
	7589.11	2475.94		5074	1663.01		4349.03	1423.79		2288.5	747.73
	7615.46	2500.11		5090.89	1678.44		4362.45	1436.23		2293.5	752.669
	7641.3	2523.88		5107.51	1693.63		4375.51	1448.5		2298.38	757.452
	7666.6	2547.07		5123.5	1708.57		4388.27	1460.48		2303.08	762.125
	7691.18	2569.98		5139.2	1723.27		4400.69	1472.22		2307.66	766.663
	7715.11	2592.38		5154.45	1737.6		4412.8	1483.73		2312.11	771.118
	7738.44	2614.31		5169.37	1751.63		4424.62	1494.93		2316.37	775.452
	7761.18	2635.75		5183.89	1765.41		4436.14	1505.92		2320.61	779.729
	7783.47	2656.77		5198.04	1778.78		4447.37	1516.72		2324.65	783.848
	7805.3	2677.42		5211.85	1792		4458.36	1527.24		2328.61	787.941
	7826.44	2697.55		5225.23	1804.92		4468.96	1537.58		2332.51	791.908
	7847.18	2717.3		5238.36	1817.59		4479.37	1547.62		2336.26	795.806
	7867.43	2736.61		5251.17	1829.94		4489.41	1557.49		2339.87	799.552
	7887.18	2755.49		5263.64	1842.03		4499.27	1567.14		2343.44	803.248
	7906.36	2774.1		5275.8	1853.82		4508.91	1576.69		2346.9	806.838
	7925.16	2792.2		5287.73	1865.41		4518.22	1585.94		2350.26	810.293
	7943.55	2809.99		5299.44	1876.72		4527.38	1594.99		2353.47	813.708
	7961.53	2827.33		5310.83	1887.9		4536.16	1603.81		2356.64	817.003
	7978.9	2844.32		5321.82	1898.83		4544.84	1612.45		2359.75	820.236
	7995.88	2860.96		5332.51	1909.4		4553.28	1620.86		2362.74	823.381
	8012.52	2877.32		5342.99	1919.76		4561.49	1628.96		2365.63	826.462
	8028.73	2893.26		5353.3	1929.84		4569.53	1637.02		2368.44	829.476
	8044.7	2908.72		5363.33	1939.8		4577.41	1644.92		2371.19	832.408
	8060.16	2924.02		5373.13	1949.46		4585.03	1652.63		2373.81	835.248
	8075.28	2938.84		5382.64	1958.84		4592.53	1660.12		2376.38	838.027
	8090.05	2953.3		5391.95	1968.05		4599.76	1667.39		2378.93	840.725
	8104.38	2967.55		5401.05	1977.16		4606.84	1674.58		2381.37	843.354
	8118.46	2981.45		5409.92	1986.01		4613.73	1681.5		2383.74	845.931
	8132.18	2995.09		5418.58	1994.68		4620.46	1688.33		2386.04	848.412
	8145.61	3008.4		5427.04	2003.15		4627.04	1695.03		2388.29	850.853
	8158.75	3021.3		5435.27	2011.41		4633.41	1701.51		2390.49	853.239
	8171.62	3034.13		5443.33	2019.51		4639.61	1707.88		2392.59	855.536
	8184.12	3046.49		5451.22	2027.45		4645.76	1714.05		2394.66	857.769
	8196.37	3058.67		5458.84	2035.14		4651.75	1720.08		2396.65	859.962
	8208.25	3070.57		5466.24	2042.66		4657.51	1725.98		2398.56	862.086
	8219.93	3082.23		5473.61	2050		4663.12	1731.78		2400.43	864.172
	8231.3	3093.56		5480.81	2057.21		4668.62	1737.44		2402.29	866.169
	8242.39	3104.69		5487.81	2064.23		4674.06	1743		2404.08	868.16
	8253.2	3115.55		5494.59	2071.11		4679.29	1748.39		2405.81	870.094
	8263.77	3126.12		5501.28	2077.85		4684.4	1753.61		2407.5	871.962
	8274.17	3136.53		5507.74	2084.36		4689.38	1758.71		2409.2	873.764
	8284.19	3146.6		5514.03	2090.81		4694.2	1763.74		2410.78	875.517
	8294.09	3156.58		5520.2	2097.05		4698.96	1768.56		2412.37	877.229
	8303.71	3166.31		5526.22	2103.13		4703.63	1773.3		2413.91	878.932
	8313.12	3175.72		5532.13	2109.12		4708.12	1777.97		2415.41	880.587
	8322.32	3184.96		5537.92	2114.92		4712.46	1782.51		2416.88	882.15
	8331.24	3194.01		5543.57	2120.58		4716.79	1786.97		2418.33	883.696
	8339.93	3202.85		5549.07	2126.17		4720.98	1791.34		2419.7	885.209
	8348.55	3211.45		5554.42	2131.63		4725.09	1795.57		2421.04	886.682
	8356.91	3219.89		5559.63	2137.05		4729.08	1799.74		2422.34	888.085
	8365.07	3228.17		5564.72	2142.28		4732.93	1803.78		2423.64	889.482
	8373.02	3236.23		5569.7	2147.35		4736.74	1807.71		2424.89	890.846
	8380.78	3244.06		5574.59	2152.24		4740.45	1811.54		2426.09	892.17
	8388.38	3251.73		5579.41	2157.09		4744.1	1815.27		2427.22	893.475
	8395.82	3259.24		5584.07	2161.8		4747.64	1818.94		2428.36	894.716
	8402.98	3266.68		5588.64	2166.42		4751.12	1822.51		2429.47	895.923
	8410.16	3273.84		5593.06	2170.96		4754.47	1826		2430.55	897.123
	8417.1	3280.86		5597.37	2175.29		4757.78	1829.43		2431.6	898.257
	8423.84	3287.61		5601.6	2179.55		4761.02	1832.73		2432.63	899.36
	8430.48	3294.26		5605.73	2183.74		4764.18	1835.94		2433.62	900.466
	8436.97	3300.75		5609.77	2187.8		4767.24	1839.09		2434.59	901.546
	8443.28	3307.08		5613.7	2191.8		4770.23	1842.2		2435.52	902.561
	8449.43	3313.33		5617.49	2195.71		4773.12	1845.22		2436.44	903.577
	8455.44	3319.41		5621.25	2199.52		4775.93	1848.22		2437.32	904.576
	8461.3	3325.35		5624.93	2203.27		4778.7	1851.08		2438.19	905.522
	8467	3331.17		5628.46	2206.91		4781.43	1853.87		2439.02	906.452
	8472.65	3336.89		5631.91	2210.48		4784.11	1856.6		2439.85	907.352
	8478.21	3342.43		5635.28	2213.95		4786.66	1859.27		2440.62	908.245
	8483.45	3347.82		5638.64	2217.31		4789.2	1861.81		2441.38	909.079
	8488.69	3353.07		5641.92	2220.65		4791.61	1864.33		2442.13	909.902
	8493.77	3358.29		5645.02	2223.88		4793.97	1866.79		2442.87	910.721
	8498.73	3363.28		5648.1	2227.09		4796.25	1869.22		2443.6	911.504
	8503.6	3368.22		5651.1	2230.17		4798.51	1871.6		2444.31	912.296
	8508.35	3373.08		5654.06	2233.16		4800.73	1873.92		2444.98	913.032
	8512.94	3377.79		5656.97	2236.05		4802.88	1876.17		2445.63	913.762
	8517.45	3382.36		5659.78	2238.94		4805.01	1878.36		2446.27	914.488
	8521.85	3386.79		5662.57	2241.74		4807.03	1880.51		2446.88	915.168
	8526.16	3391.15		5665.21	2244.45		4809.03	1882.61		2447.47	915.858
	8530.32	3395.48		5667.81	2247.14		4811	1884.67		2448.06	916.508
	8534.39	3399.7		5670.38	2249.75		4812.89	1886.67		2448.63	917.139
	8538.37	3403.76		5672.89	2252.3		4814.74	1888.62		2449.18	917.756
	8542.31	3407.76		5675.34	2254.81		4816.52	1890.49		2449.71	918.348
	8546.14	3411.61		5677.74	2257.28		4818.28	1892.35		2450.23	918.927
	8549.83	3415.46		5680.08	2259.65		4819.99	1894.19		2450.75	919.498
	8553.47	3419.18		5682.36	2261.99		4821.68	1895.95		2451.25	920.057
	8557.07	3422.82		5684.62	2264.27		4823.3	1897.67		2451.74	920.598
	8560.59	3426.4		5686.78	2266.48		4824.9	1899.35		2452.22	921.123
	8564	3429.88		5688.88	2268.72		4826.46	1900.97		2452.7	921.631
	8567.33	3433.28		5690.95	2270.86		4827.99	1902.54		2453.14	922.139
	8570.59	3436.57		5692.96	2272.91		4829.5	1904.09		2453.56	922.615
	8573.82	3439.79		5694.92	2274.89		4830.95	1905.59		2453.99	923.079
	8576.96	3442.94		5696.85	2276.85		4832.38	1907.07		2454.41	923.554
	8579.97	3446.01		5698.75	2278.77		4833.77	1908.49		2454.8	923.987
	8582.95	3449.05		5700.6	2280.66		4835.11	1909.89		2455.19	924.404
	8585.85	3452.02		5702.41	2282.46		4836.43	1911.26		2455.59	924.832
	8588.72	3454.91		5704.17	2284.27		4837.71	1912.61		2455.95	925.237
	8591.51	3457.77		5705.88	2286.03		4838.96	1913.93		2456.31	925.623
	8594.23	3460.54		5707.55	2287.75		4840.17	1915.22		2456.65	926.02
	8596.84	3463.21		5709.19	2289.43		4841.39	1916.46		2456.99	926.412
	8599.44	3465.8		5710.78	2291.07		4842.54	1917.67		2457.32	926.781
	8601.9	3468.33		5712.33	2292.64		4843.68	1918.85		2457.65	927.14
	8604.39	3470.82		5713.84	2294.2		4844.78	1920.01		2457.97	927.482
	8606.78	3473.26		5715.33	2295.72		4845.86	1921.15		2458.28	927.834
	8609.13	3475.62		5716.78	2297.21		4846.9	1922.24		2458.58	928.158
	8611.46	3477.93		5718.18	2298.68		4847.92	1923.3		2458.87	928.484
	8613.72	3480.21		5719.55	2300.1		4848.92	1924.37		2459.15	928.79
	8615.93	3482.44		5720.9	2301.5		4849.88	1925.39		2459.42	929.093
	8618.08	3484.58		5722.22	2302.84		4850.84	1926.37		2459.69	929.391
	8620.17	3486.73		5723.49	2304.16		4851.77	1927.32		2459.95	929.671
	8622.2	3488.79		5724.72	2305.41		4852.66	1928.28		2460.2	929.957
	8624.21	3490.79		5725.97	2306.69		4853.54	1929.21		2460.45	930.23
	8626.16	3492.77		5727.13	2307.9		4854.4	1930.12		2460.68	930.495
	8628.04	3494.72		5728.28	2309.07		4855.21	1931		2460.91	930.751
	8629.9	3496.6		5729.41	2310.25		4856.01	1931.86		2461.14	931.003
	8631.72	3498.47		5730.48	2311.39		4856.83	1932.68		2461.37	931.249
	8633.49	3500.28		5731.58	2312.5		4857.6	1933.51		2461.58	931.48
	8635.21	3502.04		5732.65	2313.58		4858.35	1934.29		2461.79	931.712
	8636.88	3503.74		5733.69	2314.62		4859.08	1935.05		2462	931.94
	8638.51	3505.44		5734.69	2315.66		4859.81	1935.8		2462.21	932.16
	8640.1	3507.06		5735.67	2316.68		4860.51	1936.54		2462.39	932.373
	8641.68	3508.66		5736.64	2317.65		4861.21	1937.26		2462.58	932.584
	8643.21	3510.24		5737.57	2318.59		4861.87	1937.97		2462.76	932.794
	8644.69	3511.75		5738.49	2319.56		4862.52	1938.65		2462.93	933.001
	8646.17	3513.24		5739.38	2320.49		4863.16	1939.32		2463.1	933.182
	8647.62	3514.7		5740.26	2321.39		4863.77	1939.96		2463.27	933.371
	8649.01	3516.14		5741.11	2322.24		4864.4	1940.6		2463.43	933.551
	8650.39	3517.55		5741.95	2323.1		4864.98	1941.22		2463.58	933.721
	8651.73	3518.88		5742.77	2323.93		4865.57	1941.82		2463.74	933.887
	8653.02	3520.18		5743.57	2324.75		4866.13	1942.4		2463.89	934.065
	8654.28	3521.48		5744.37	2325.54		4866.7	1942.97		2464.03	934.225
	8655.51	3522.74		5745.13	2326.32		4867.25	1943.56		2464.17	934.385
	8656.71	3523.98		5745.88	2327.08		4867.77	1944.11		2464.31	934.539
	8657.89	3525.18		5746.59	2327.84		4868.27	1944.65		2464.44	934.676
	8659.04	3526.36		5747.32	2328.56		4868.76	1945.19		2464.56	934.83
	8660.15	3527.49		5748.02	2329.25		4869.24	1945.69		2464.69	934.959
	8661.22	3528.62		5748.67	2329.93		4869.71	1946.2		2464.81	935.087
	8662.3	3529.7		5749.33	2330.61		4870.18	1946.67		2464.93	935.218
	8663.33	3530.76		5749.98	2331.26		4870.64	1947.13		2465.05	935.355
	8664.37	3531.8		5750.62	2331.89		4871.07	1947.6		2465.16	935.483
	8665.35	3532.79		5751.22	2332.5		4871.51	1948.04		2465.28	935.598
	8666.33	3533.79		5751.83	2333.12		4871.93	1948.51		2465.39	935.715
	8667.27	3534.76		5752.43	2333.71		4872.34	1948.92		2465.49	935.834
	8668.21	3535.71		5753	2334.3		4872.74	1949.33		2465.59	935.946
	8669.12	3536.6		5753.54	2334.87		4873.12	1949.73		2465.69	936.06
	8670	3537.51		5754.09	2335.41		4873.5	1950.13		2465.79	936.169
	8670.87	3538.39		5754.62	2335.94		4873.88	1950.52		2465.88	936.261
	8671.71	3539.23		5755.15	2336.47		4874.25	1950.9		2465.98	936.367
	8672.55	3540.06		5755.66	2336.98		4874.59	1951.27		2466.07	936.462
	8673.34	3540.88		5756.15	2337.51		4874.94	1951.63		2466.15	936.554
	8674.13	3541.69		5756.63	2338.03		4875.28	1951.97		2466.23	936.647
	8674.9	3542.48		5757.1	2338.5		4875.59	1952.31		2466.32	936.734
	8675.65	3543.26		5757.56	2338.99		4875.9	1952.65		2466.41	936.825
	8676.38	3544.01		5758.01	2339.45		4876.21	1952.98		2466.48	936.917
	8677.09	3544.72		5758.46	2339.91		4876.51	1953.29		2466.55	937.002
	8677.78	3545.46		5758.88	2340.36		4876.81	1953.6		2466.64	937.088
	8678.45	3546.15		5759.29	2340.79		4877.09	1953.9		2466.71	937.169
	8679.12	3546.83		5759.69	2341.2		4877.37	1954.18		2466.77	937.244
	8679.77	3547.5		5760.08	2341.61		4877.63	1954.47		2466.83	937.313
	8680.4	3548.16		5760.48	2342		4877.91	1954.75		2466.9	937.385
	8681.02	3548.78		5760.86	2342.39		4878.16	1955.02		2466.96	937.448
	8681.62	3549.4		5761.22	2342.76		4878.41	1955.29		2467.02	937.516
	8682.22	3550		5761.57	2343.12		4878.64	1955.55		2467.08	937.591
	8682.8	3550.6		5761.92	2343.48		4878.89	1955.8		2467.13	937.656
	8683.37	3551.16		5762.27	2343.84		4879.12	1956.04		2467.19	937.716
	8683.91	3551.73		5762.6	2344.18		4879.35	1956.29		2467.25	937.773
	8684.43	3552.28		5762.92	2344.51		4879.58	1956.52		2467.3	937.831
	8684.95	3552.83		5763.24	2344.85		4879.8	1956.74		2467.36	937.886
	8685.46	3553.34		5763.56	2345.17		4880.02	1956.95		2467.4	937.948
	8685.94	3553.86		5763.86	2345.48		4880.23	1957.18		2467.45	938.002
	8686.43	3554.35		5764.16	2345.79		4880.43	1957.39		2467.5	938.053
	8686.91	3554.83		5764.46	2346.1		4880.62	1957.6		2467.54	938.105
	8687.39	3555.31		5764.74	2346.39		4880.82	1957.81		2467.59	938.153
	8687.85	3555.76		5765.01	2346.68		4881.01	1958		2467.63	938.199
	8688.29	3556.21		5765.27	2346.96		4881.2	1958.19		2467.67	938.245
	8688.73	3556.65		5765.54	2347.23		4881.38	1958.38		2467.71	938.285
	8689.15	3557.07		5765.79	2347.48		4881.55	1958.56		2467.75	938.333
	8689.57	3557.51		5766.06	2347.74		4881.72	1958.74		2467.79	938.378
	8689.97	3557.93		5766.3	2347.99		4881.89	1958.92		2467.83	938.421
	8690.36	3558.33		5766.53	2348.23		4882.06	1959.1		2467.86	938.458
	8690.75	3558.72		5766.76	2348.46		4882.21	1959.27		2467.9	938.496
	8691.13	3559.11		5767	2348.7		4882.37	1959.44		2467.93	938.532
	8691.49	3559.49		5767.21	2348.93		4882.52	1959.59		2467.96	938.57
	8691.85	3559.86		5767.43	2349.15		4882.66	1959.74		2467.99	938.607
	8692.19	3560.23		5767.63	2349.38		4882.8	1959.9		2468.02	938.641
	8692.53	3560.57		5767.84	2349.6		4882.95	1960.04		2468.05	938.673
	8692.88	3560.92		5768.03	2349.8		4883.09	1960.19		2468.08	938.702
	8693.21	3561.26		5768.21	2350		4883.23	1960.33		2468.11	938.735
	8693.53	3561.59		5768.4	2350.2		4883.36	1960.46		2468.14	938.765
	8693.84	3561.9		5768.59	2350.39		4883.48	1960.59		2468.17	938.795
	8694.14	3562.22		5768.77	2350.57		4883.61	1960.71		2468.19	938.822
	8694.43	3562.52		5768.94	2350.76		4883.73	1960.84		2468.22	938.848
	8694.71	3562.82		5769.11	2350.93		4883.84	1960.96		2468.24	938.874
	8694.98	3563.12		5769.28	2351.1		4883.96	1961.08		2468.27	938.899
	8695.26	3563.39		5769.44	2351.28		4884.06	1961.19		2468.29	938.924
	8695.52	3563.68		5769.61	2351.44		4884.17	1961.31		2468.32	938.953
	8695.79	3563.96		5769.76	2351.6		4884.28	1961.42		2468.34	938.975
	8696.06	3564.22		5769.91	2351.76		4884.38	1961.52		2468.36	938.996
	8696.29	3564.49		5770.05	2351.91		4884.48	1961.62		2468.39	939.023
	8696.54	3564.74		5770.2	2352.06		4884.58	1961.72		2468.4	939.046
	8696.78	3564.98		5770.34	2352.2		4884.67	1961.82		2468.42	939.069
	8697	3565.22		5770.47	2352.34		4884.76	1961.92		2468.44	939.091
	8697.23	3565.45		5770.61	2352.48		4884.85	1962.01		2468.47	939.109
	8697.45	3565.68		5770.75	2352.61		4884.94	1962.1		2468.48	939.128
	8697.66	3565.9		5770.86	2352.74		4885.03	1962.19		2468.51	939.147
	8697.88	3566.12		5770.99	2352.86		4885.12	1962.28		2468.52	939.163
	8698.09	3566.33		5771.12	2352.99		4885.2	1962.37		2468.54	939.182
	8698.3	3566.54		5771.23	2353.12		4885.28	1962.45		2468.56	939.199
	8698.49	3566.73		5771.34	2353.24		4885.36	1962.54		2468.58	939.215
	8698.69	3566.93		5771.46	2353.36		4885.44	1962.61		2468.59	939.231
	8698.87	3567.12		5771.57	2353.47		4885.52	1962.69		2468.61	939.25
	8699.06	3567.3		5771.69	2353.59		4885.59	1962.77		2468.62	939.269
	8699.25	3567.5		5771.79	2353.69		4885.67	1962.84		2468.64	939.284
	8699.41	3567.68		5771.89	2353.8		4885.74	1962.92		2468.66	939.302
	8699.58	3567.85		5771.99	2353.91		4885.81	1962.99		2468.67	939.319
	8699.74	3568.03		5772.09	2354		4885.86	1963.06		2468.68	939.336
	8699.91	3568.19		5772.19	2354.1		4885.93	1963.13		2468.69	939.351
	8700.07	3568.36		5772.28	2354.2		4885.99	1963.2		2468.71	939.366
	8700.22	3568.5		5772.38	2354.29		4886.05	1963.25		2468.72	939.377
	8700.36	3568.66		5772.47	2354.37		4886.11	1963.32		2468.73	939.39
	8700.52	3568.81		5772.56	2354.46		4886.16	1963.38		2468.75	939.402
	8700.66	3568.95		5772.64	2354.55		4886.22	1963.43		2468.76	939.415
	8700.81	3569.09		5772.73	2354.62		4886.28	1963.48		2468.77	939.427
	8700.94	3569.23		5772.8	2354.71		4886.33	1963.54		2468.78	939.438
	8701.08	3569.38		5772.88	2354.79		4886.38	1963.6		2468.79	939.451
	8701.21	3569.5		5772.96	2354.87		4886.43	1963.65		2468.8	939.461
	8701.34	3569.63		5773.04	2354.95		4886.48	1963.7		2468.82	939.47
	8701.46	3569.76		5773.12	2355.02		4886.54	1963.74		2468.83	939.482
	8701.59	3569.88		5773.19	2355.1		4886.58	1963.8		2468.84	939.494
	8701.7	3570.01		5773.26	2355.17		4886.63	1963.85		2468.84	939.504
	8701.82	3570.13		5773.33	2355.24		4886.68	1963.9		2468.85	939.513
	8701.92	3570.24		5773.39	2355.3		4886.72	1963.94		2468.86	939.525
	8702.03	3570.36		5773.45	2355.37		4886.76	1963.98		2468.87	939.536
	8702.13	3570.47		5773.52	2355.43		4886.79	1964.03		2468.88	939.542
	8702.23	3570.57		5773.58	2355.5		4886.84	1964.06		2468.89	939.55
	8702.32	3570.67		5773.64	2355.56		4886.88	1964.1		2468.89	939.557
	8702.41	3570.76		5773.7	2355.61		4886.92	1964.14		2468.9	939.566
	8702.51	3570.86		5773.76	2355.67		4886.95	1964.18		2468.91	939.574
	8702.6	3570.96		5773.82	2355.73		4886.99	1964.22		2468.92	939.581
	8702.69	3571.05		5773.87	2355.78		4887.03	1964.26		2468.92	939.586
	8702.78	3571.13		5773.93	2355.83		4887.07	1964.29		2468.93	939.592
	8702.87	3571.22		5773.98	2355.88		4887.11	1964.33		2468.94	939.599
	8702.95	3571.3		5774.03	2355.93		4887.14	1964.37		2468.94	939.608
	8703.04	3571.39		5774.08	2355.98		4887.17	1964.4		2468.95	939.614
	8703.13	3571.47		5774.12	2356.04		4887.2	1964.43		2468.95	939.62
	8703.21	3571.55		5774.17	2356.09		4887.23	1964.46		2468.96	939.628
	8703.29	3571.62		5774.21	2356.14		4887.26	1964.49		2468.96	939.635
	8703.36	3571.7		5774.25	2356.18		4887.29	1964.52		2468.97	939.639
	8703.43	3571.77		5774.3	2356.23		4887.32	1964.54		2468.97	939.644
	8703.51	3571.84		5774.34	2356.27		4887.35	1964.57		2468.98	939.649
	8703.58	3571.91		5774.39	2356.31		4887.38	1964.6		2468.98	939.654
	8703.64	3571.99		5774.42	2356.35		4887.4	1964.63		2468.99	939.661
	8703.71	3572.06		5774.46	2356.4		4887.43	1964.65		2468.99	939.666
	8703.78	3572.12		5774.5	2356.44		4887.45	1964.68		2469	939.67
	8703.84	3572.19		5774.54	2356.47		4887.48	1964.7		2469	939.675
	8703.91	3572.26		5774.58	2356.51		4887.5	1964.73		2469.01	939.679
	8703.97	3572.32		5774.61	2356.55		4887.52	1964.75		2469.01	939.683
	8704.03	3572.39		5774.65	2356.58		4887.54	1964.77		2469.02	939.688
	8704.1	3572.45		5774.69	2356.61		4887.56	1964.79		2469.02	939.692
	8704.15	3572.51		5774.73	2356.65		4887.58	1964.82		2469.03	939.699
	8704.2	3572.56		5774.76	2356.68		4887.6	1964.84		2469.03	939.704
	8704.26	3572.61		5774.79	2356.71		4887.62	1964.86		2469.03	939.709
	8704.32	3572.66		5774.83	2356.74		4887.64	1964.88		2469.04	939.71
	8704.37	3572.72		5774.87	2356.77		4887.66	1964.89		2469.04	939.714
	8704.42	3572.77		5774.9	2356.8		4887.69	1964.91		2469.05	939.717
	8704.47	3572.82		5774.93	2356.83		4887.7	1964.93		2469.05	939.722
	8704.52	3572.87		5774.96	2356.86		4887.72	1964.95		2469.06	939.726
	8704.57	3572.92		5774.99	2356.89		4887.74	1964.97		2469.06	939.73
	8704.61	3572.96		5775.02	2356.92		4887.76	1964.98		2469.06	939.733
	8704.65	3573.01		5775.04	2356.94		4887.77	1965		2469.07	939.736
	8704.7	3573.05		5775.07	2356.97		4887.79	1965.02		2469.07	939.739
	8704.75	3573.1		5775.1	2357		4887.81	1965.03		2469.07	939.743
	8704.79	3573.13		5775.12	2357.02		4887.82	1965.05		2469.07	939.746
	8704.84	3573.18		5775.15	2357.05		4887.84	1965.06		2469.08	939.748
	8704.87	3573.22		5775.17	2357.07		4887.85	1965.08		2469.08	939.75
	8704.91	3573.27		5775.2	2357.09		4887.87	1965.09		2469.08	939.753
	8704.95	3573.3		5775.22	2357.12		4887.88	1965.1		2469.08	939.755
	8704.99	3573.34		5775.24	2357.14		4887.9	1965.12		2469.09	939.758
	8705.03	3573.38		5775.27	2357.16		4887.92	1965.13		2469.09	939.76
	8705.07	3573.41		5775.29	2357.18		4887.93	1965.14		2469.09	939.763
	8705.1	3573.45		5775.31	2357.2		4887.95	1965.16		2469.09	939.764
	8705.14	3573.48		5775.33	2357.23		4887.96	1965.17		2469.1	939.768
	8705.18	3573.51		5775.35	2357.25		4887.97	1965.18		2469.1	939.77
	8705.21	3573.54		5775.37	2357.26		4887.99	1965.19		2469.1	939.772
	8705.24	3573.57		5775.39	2357.28		4888	1965.2		2469.1	939.773
	8705.28	3573.6		5775.41	2357.3		4888.01	1965.22		2469.1	939.775
	8705.3	3573.63		5775.43	2357.32		4888.02	1965.23		2469.11	939.776
	8705.34	3573.66		5775.44	2357.33		4888.04	1965.24		2469.11	939.778
	8705.37	3573.69		5775.46	2357.35		4888.05	1965.25		2469.11	939.781
	8705.39	3573.72		5775.48	2357.37		4888.06	1965.26		2469.11	939.782
	8705.43	3573.75		5775.49	2357.38		4888.07	1965.28		2469.11	939.785
	8705.45	3573.78		5775.51	2357.4		4888.08	1965.29		2469.11	939.786
	8705.48	3573.81		5775.53	2357.42		4888.09	1965.29		2469.12	939.788
	8705.5	3573.84		5775.54	2357.43		4888.1	1965.31		2469.12	939.79
	8705.53	3573.86		5775.56	2357.45		4888.11	1965.32		2469.12	939.791
	8705.55	3573.89		5775.57	2357.46		4888.12	1965.33		2469.12	939.794
	8705.57	3573.91		5775.59	2357.47		4888.13	1965.33		2469.12	939.796
	8705.6	3573.93		5775.6	2357.48		4888.14	1965.34		2469.13	939.798
	8705.62	3573.96		5775.62	2357.5		4888.15	1965.35		2469.13	939.8
	8705.64	3573.98		5775.63	2357.51		4888.15	1965.36		2469.13	939.801
	8705.66	3574		5775.65	2357.53		4888.16	1965.36		2469.13	939.804
	8705.68	3574.02		5775.66	2357.54		4888.17	1965.37		2469.13	939.804
	8705.7	3574.04		5775.67	2357.55		4888.18	1965.38		2469.14	939.805
	8705.72	3574.06		5775.68	2357.57		4888.18	1965.39		2469.14	939.807
	8705.74	3574.08		5775.69	2357.58		4888.19	1965.39		2469.14	939.808
	8705.76	3574.1		5775.7	2357.59		4888.2	1965.4		2469.14	939.809
	8705.78	3574.12		5775.71	2357.6		4888.2	1965.4		2469.14	939.809
	8705.8	3574.14		5775.72	2357.62		4888.21	1965.41		2469.14	939.811
	8705.82	3574.16		5775.73	2357.62		4888.21	1965.42		2469.14	939.812
	8705.84	3574.17		5775.75	2357.63		4888.22	1965.43		2469.15	939.813
	8705.86	3574.19		5775.76	2357.65		4888.23	1965.44		2469.15	939.814
	8705.88	3574.2		5775.77	2357.65		4888.23	1965.44		2469.15	939.816
	8705.9	3574.22		5775.78	2357.66		4888.23	1965.45		2469.15	939.817
	8705.91	3574.23		5775.78	2357.67		4888.24	1965.45		2469.15	939.818
	8705.93	3574.25		5775.79	2357.68		4888.25	1965.46		2469.15	939.818
	8705.95	3574.26		5775.8	2357.69		4888.25	1965.46		2469.15	939.819
	8705.96	3574.28		5775.81	2357.69		4888.26	1965.47		2469.15	939.821
	8705.97	3574.3		5775.82	2357.7		4888.26	1965.47		2469.15	939.822
	8705.99	3574.31		5775.83	2357.71		4888.27	1965.48		2469.16	939.823
	8706	3574.32		5775.83	2357.72		4888.27	1965.48		2469.16	939.825
	8706.01	3574.34		5775.84	2357.72		4888.28	1965.49		2469.16	939.826
	8706.03	3574.35		5775.85	2357.73		4888.28	1965.49		2469.16	939.826
	8706.04	3574.36		5775.86	2357.74		4888.29	1965.5		2469.16	939.827
	8706.06	3574.38		5775.86	2357.75		4888.29	1965.5		2469.16	939.828
	8706.07	3574.39		5775.87	2357.75		4888.3	1965.5		2469.16	939.829
	8706.09	3574.4		5775.88	2357.76		4888.3	1965.51		2469.16	939.83
	8706.1	3574.42		5775.89	2357.77		4888.31	1965.51		2469.16	939.831
	8706.12	3574.43		5775.89	2357.77		4888.32	1965.52		2469.16	939.832
	8706.13	3574.44		5775.9	2357.78		4888.32	1965.52		2469.16	939.832
	8706.14	3574.45		5775.91	2357.79		4888.32	1965.53		2469.17	939.833
	8706.15	3574.46		5775.91	2357.79		4888.33	1965.53		2469.17	939.834
	8706.16	3574.47		5775.92	2357.8		4888.33	1965.53		2469.17	939.835
	8706.17	3574.48		5775.92	2357.81		4888.34	1965.54		2469.17	939.836
	8706.18	3574.49		5775.93	2357.81		4888.34	1965.54		2469.17	939.836
	8706.2	3574.5		5775.93	2357.82		4888.35	1965.54		2469.17	939.837
	8706.21	3574.51		5775.94	2357.82		4888.35	1965.54		2469.17	939.837
	8706.21	3574.52		5775.95	2357.83		4888.36	1965.55		2469.17	939.838
	8706.23	3574.53		5775.95	2357.83		4888.36	1965.55		2469.17	939.838
	8706.24	3574.54		5775.95	2357.84		4888.36	1965.56		2469.17	939.838
	8706.25	3574.55		5775.96	2357.84		4888.37	1965.56		2469.17	939.839
	8706.25	3574.55		5775.96	2357.85		4888.37	1965.57		2469.17	939.839
	8706.25	3574.55		5775.97	2357.85		4888.37	1965.57		2469.17	939.84
	8706.25	3574.55		5775.97	2357.85		4888.37	1965.57		2469.17	939.84
	8706.25	3574.55		5775.98	2357.86		4888.38	1965.57		2469.17	939.841
	8706.25	3574.55		5775.98	2357.86		4888.38	1965.58		2469.17	939.841
	8706.25	3574.55		5775.99	2357.87		4888.38	1965.58		2469.17	939.842
	8706.25	3574.55		5775.99	2357.87		4888.39	1965.58		2469.17	939.843
	8706.25	3574.55		5776	2357.88		4888.39	1965.59		2469.17	939.844
	8706.25	3574.55		5776	2357.88		4888.39	1965.59		2469.17	939.845
	8706.25	3574.55		5776	2357.89		4888.39	1965.59		2469.17	939.845
	8706.25	3574.55		5776.01	2357.89		4888.4	1965.59		2469.17	939.845
	8706.25	3574.55		5776.01	2357.89		4888.4	1965.59		2469.18	939.846
	8706.25	3574.55		5776.01	2357.9		4888.4	1965.6		2469.18	939.846
	8706.25	3574.55		5776.01	2357.9		4888.4	1965.6		2469.18	939.847
	8706.25	3574.55		5776.02	2357.91		4888.41	1965.6		2469.18	939.847
	8706.25	3574.55		5776.02	2357.91		4888.41	1965.61		2469.18	939.847
	8706.25	3574.55		5776.03	2357.91		4888.41	1965.61		2469.18	939.847
	8706.25	3574.55		5776.03	2357.91		4888.41	1965.61		2469.18	939.848
	8706.25	3574.55		5776.03	2357.92		4888.41	1965.61		2469.18	939.848
	8706.25	3574.55		5776.04	2357.92		4888.42	1965.61		2469.18	939.848
	8706.25	3574.55		5776.04	2357.92		4888.42	1965.62		2469.18	939.848
	8706.25	3574.55		5776.04	2357.92		4888.42	1965.62		2469.18	939.849
	8706.25	3574.55		5776.04	2357.93		4888.42	1965.62		2469.18	939.849
	8706.25	3574.55		5776.05	2357.93		4888.42	1965.62		2469.18	939.849
	8706.25	3574.55		5776.05	2357.94		4888.42	1965.62		2469.18	939.85
	8706.25	3574.55		5776.06	2357.94		4888.43	1965.62		2469.18	939.85
	8706.25	3574.55		5776.06	2357.94		4888.43	1965.63		2469.18	939.85
	8706.25	3574.55		5776.06	2357.94		4888.43	1965.63		2469.18	939.85
	8706.25	3574.55		5776.06	2357.95		4888.43	1965.63		2469.18	939.85
	8706.25	3574.55		5776.07	2357.95		4888.43	1965.63		2469.18	939.851
	8706.25	3574.55		5776.07	2357.95		4888.43	1965.63		2469.18	939.851
	8706.25	3574.55		5776.07	2357.95		4888.44	1965.63		2469.18	939.852
	8706.25	3574.55		5776.07	2357.96		4888.44	1965.63		2469.18	939.853
	8706.25	3574.55		5776.07	2357.96		4888.44	1965.64		2469.18	939.853
	8706.25	3574.55		5776.08	2357.96		4888.44	1965.64		2469.18	939.853
	8706.25	3574.55		5776.08	2357.96		4888.44	1965.64		2469.18	939.853
	8706.25	3574.55		5776.08	2357.96		4888.44	1965.64		2469.18	939.854
	8706.25	3574.55		5776.08	2357.97		4888.44	1965.64		2469.18	939.854
	8706.25	3574.55		5776.09	2357.97		4888.44	1965.64		2469.19	939.854
	8706.25	3574.55		5776.09	2357.97		4888.44	1965.64		2469.19	939.854

## Sheet: Fig 6
Data for Fig 6
Recalibrated Model
General population	Cases averted wrt 30%_HCW
0	0
0.01	0.153676
0.03	0.403602
0.05	0.572516
0.1	0.799869
0.3	0.976687
0.4	0.987657
0.5	0.992004

[truncated: 4 more sheets: Fig 7, S2, S3, S4]
